# Supplementary material for: Characterization of a MOB1 Homolog in the Apicomplexan Parasite Toxoplasma gondii
Source: Biology (Basel). 2021 Nov 26;10(12):1233. doi: 10.3390/biology10121233 (PMC8698288; doi:10.3390/biology10121233)
Supplement: Supplementary file 1 [file biology-10-01233-s001.zip]

Archive with 6 entries (5 files):
- biology-1463695-supplementary/
- biology-1463695-supplementary/Figures S1-S5.pdf
- biology-1463695-supplementary/File S1.xlsx
- biology-1463695-supplementary/Table S1.pdf
- biology-1463695-supplementary/Table S2.pdf
- biology-1463695-supplementary/Table S3.pdf
