# Supplementary material for: Characterization of a MOB1 Homolog in the Apicomplexan Parasite Toxoplasma gondii
Source: Biology (Basel). 2021 Nov 26;10(12):1233. doi: 10.3390/biology10121233 (PMC8698288; doi:10.3390/biology10121233)
Supplement: Supplementary file 1 [file biology-10-01233-s001.zip › biology-1463695-supplementary/File S1.xlsx]

## Sheet: All proteins
Checked	Protein FDR Confidence: Combined	Master	Accession	Description	Exp. q-value: Combined	Contaminant	Sum PEP Score	Coverage [%]	# Peptides	# PSMs	# Unique Peptides	# AAs	MW [kDa]	calc. pI	Score Sequest HT: Sequest HT	# Peptides (by Search Engine): Sequest HT	# Protein Pathway Groups	# Razor Peptides	Abundance Ratio: (B) / (A)	Abundance Ratio Adj. P-Value: (B) / (A)	Abundances (Grouped): A	Abundances (Grouped): B	Abundances (Grouped) CV [%]: A	Abundances (Grouped) CV [%]: B	Abundances (Normalized): F1: Sample, A	Abundances (Normalized): F2: Sample, A	Abundances (Normalized): F3: Sample, A	Abundances (Normalized): F4: Sample, B	Abundances (Normalized): F5: Sample, B	Abundances (Normalized): F6: Sample, B	Found in Sample: [S1] F1: Sample, A	Found in Sample: [S2] F2: Sample, A	Found in Sample: [S3] F3: Sample, A	Found in Sample: [S4] F4: Sample, B	Found in Sample: [S5] F5: Sample, B	Found in Sample: [S6] F6: Sample, B	# Protein Groups	Modifications	Accession2	Entry	Protein names	Gene names
FALSE	Low	Master Protein	TGME49_260150-t26_1-p1	transcript=TGME49_260150-t26_1 | gene=TGME49_260150 | organism=Toxoplasma_gondii_ME49 | gene_product=tetratricopeptide repeat-containing protein | transcript_product=tetratricopeptide repeat-containing protein | location=TGME49_chrVIIb:2495088-2505068(-) | protein_length=3326 | sequence_SO=chromosome | SO=protein_coding | is_pseudo=false	0.051	FALSE	1.417	1	1	2	1	3326	352.7	8.19	2.1	1	0	0	0.303	0.701525	153.4	46.6	112.77	3.54	119872	1.06342e+06			105656	111087	Peak Found	Peak Found	Not Found	Not Found	High	High	1		TGME49_260150	S8F7G2	Tetratricopeptide repeat-containing protein	TGME49_260150
FALSE	Low	Master Protein	TGME49_225330-t26_1-p1	transcript=TGME49_225330-t26_1 | gene=TGME49_225330 | organism=Toxoplasma_gondii_ME49 | gene_product=hypothetical protein | transcript_product=hypothetical protein | location=TGME49_chrX:2308125-2312021(+) | protein_length=699 | sequence_SO=chromosome | SO=protein_coding | is_pseudo=false	0.051	FALSE	1.417	4	1	1	1	699	73.8	6.05	0	1	0	0	2.335	0.131191	60	140	43.54	19.09	32846.5	80424.8	84415.5		215141	163973	Peak Found	Peak Found	Peak Found	Not Found	High	Peak Found	1		TGME49_225330	S8G5S4	Uncharacterized protein	TGME49_225330
FALSE	Low	Master Protein	TGME49_258590-t26_1-p1	transcript=TGME49_258590-t26_1 | gene=TGME49_258590 | organism=Toxoplasma_gondii_ME49 | gene_product=hypothetical protein | transcript_product=hypothetical protein | location=TGME49_chrVIIb:3313900-3320483(+) | protein_length=1292 | sequence_SO=chromosome | SO=protein_coding | is_pseudo=false	0.051	FALSE	1.416	1	1	1	1	1292	140.9	9.2	0	1	0	0	0.985	0.871845	100.8	99.2	9.49	1.64		52667.2	46044.1		49047.5	47924.1	Not Found	Peak Found	Peak Found	Not Found	High	Peak Found	1		TGME49_258590	S8F3Z0	Uncharacterized protein	TGME49_258590
FALSE	Low	Master Protein	TGME49_206430-t26_1-p1	transcript=TGME49_206430-t26_1 | gene=TGME49_206430 | organism=Toxoplasma_gondii_ME49 | gene_product=formin FRM1 | transcript_product=formin FRM1 | location=TGME49_chrVIIa:973851-990948(-) | protein_length=5009 | sequence_SO=chromosome | SO=protein_coding | is_pseudo=false	0.051	FALSE	1.414	0	1	3	1	5009	547.1	6.51	5.11	1	0	0	0.314	0.449205	152.2	47.8	7.84	24.85	3.27663e+06	3.21839e+06	3.70667e+06	1.5134e+06	1.0285e+06	987939	Peak Found	Peak Found	High	High	Peak Found	High	1		TGME49_206430	S8F5G6	Formin FRM1	FRM1 TGME49_206430
FALSE	Medium	Master Protein	TGME49_263150-t26_1-p1	transcript=TGME49_263150-t26_1 | gene=TGME49_263150 | organism=Toxoplasma_gondii_ME49 | gene_product=tetratricopeptide repeat-containing protein | transcript_product=tetratricopeptide repeat-containing protein | location=TGME49_chrVIIb:757643-761599(+) | protein_length=415 | sequence_SO=chromosome | SO=protein_coding | is_pseudo=false	0.05	FALSE	1.424	7	1	1	1	415	45.4	4.83	0	1	0	0	1.227	0.397074	89.8	110.2		67.22	217943			48226.4	267522	307983	Peak Found	Not Found	Not Found	Peak Found	Peak Found	High	1		TGME49_263150	S8GME9	Tetratricopeptide repeat-containing protein	TGME49_263150
FALSE	Low	Master Protein	TGME49_213415-t26_1-p1	transcript=TGME49_213415-t26_1 | gene=TGME49_213415 | organism=Toxoplasma_gondii_ME49 | gene_product=hypothetical protein | transcript_product=hypothetical protein | location=TGME49_chrV:1010736-1011732(-) | protein_length=120 | sequence_SO=chromosome | SO=protein_coding | is_pseudo=false	0.05	FALSE	1.42	8	1	1	1	120	13	9.85	0	1	0	0	0.157	0.00591744	172.8	27.2	37.44	4.1	6.26101e+06	7.90084e+06	1.27134e+07		1.2086e+06	1.28083e+06	High	Peak Found	Peak Found	Not Found	Peak Found	Peak Found	1		TGME49_213415	S8F8Z4	Uncharacterized protein	TGME49_213415
FALSE	Medium	Master Protein	TGME49_311880-t26_1-p1	transcript=TGME49_311880-t26_1 | gene=TGME49_311880 | organism=Toxoplasma_gondii_ME49 | gene_product=hypothetical protein | transcript_product=hypothetical protein | location=TGME49_chrXI:2345558-2354082(-) | protein_length=728 | sequence_SO=chromosome | SO=protein_coding | is_pseudo=false	0.049	FALSE	1.427	1	1	1	1	728	81.4	8.27	0	1	0	0	0.192	0.227364	167.7	32.3	86.49	53.71	548414	358044	20644.1	68858.9	149557	59032.7	Peak Found	High	Peak Found	Peak Found	Peak Found	Peak Found	1		TGME49_311880	A0A125YI95	Uncharacterized protein	TGME49_311880
FALSE	Medium	Master Protein	TGME49_227440-t26_1-p1	transcript=TGME49_227440-t26_1 | gene=TGME49_227440 | organism=Toxoplasma_gondii_ME49 | gene_product=WD domain, G-beta repeat-containing protein | transcript_product=WD domain, G-beta repeat-containing protein | location=TGME49_chrX:933439-937003(-) | protein_length=461 | sequence_SO=chromosome | SO=protein_coding | is_pseudo=false	0.048	FALSE	1.452	5	1	1	1	461	50.5	6	0	1	0	0													Not Found	High	Not Found	Not Found	Not Found	Not Found	1	Met-loss [N-Term]	TGME49_227440	S8F158	WD domain, G-beta repeat-containing protein	TGME49_227440
FALSE	Medium	Master Protein	TGME49_318240-t26_1-p1	transcript=TGME49_318240-t26_1 | gene=TGME49_318240 | organism=Toxoplasma_gondii_ME49 | gene_product=Tubulin-tyrosine ligase family protein | transcript_product=Tubulin-tyrosine ligase family protein | location=TGME49_chrIV:1460733-1469674(-) | protein_length=2872 | sequence_SO=chromosome | SO=protein_coding | is_pseudo=false	0.048	FALSE	1.437	1	1	3	1	2872	317.1	8.94	0	1	0	0	100	2.1327e-16		200						148791			Not Found	Not Found	Not Found	High	Not Found	High	1		TGME49_318240	S8F9G2	Tubulin-tyrosine ligase family protein	TGME49_318240
FALSE	Medium	Master Protein	TGME49_276930-t26_1-p1	transcript=TGME49_276930-t26_1 | gene=TGME49_276930 | organism=Toxoplasma_gondii_ME49 | gene_product=hypothetical protein | transcript_product=hypothetical protein | location=TGME49_chrXII:6842703-6843821(+) | protein_length=196 | sequence_SO=chromosome | SO=protein_coding | is_pseudo=false	0.048	FALSE	1.436	6	1	1	1	196	21.5	9.11	0	1	0	0	1.159	0.637048	92.6	107.4	75.28	10.29	65073.3	352501	164228		204800	177022	Peak Found	Peak Found	High	Not Found	Peak Found	Peak Found	1		TGME49_276930	A0A125YPT5	Uncharacterized protein	TGME49_276930
FALSE	Medium	Master Protein	TGME49_264200-t26_1-p1	transcript=TGME49_264200-t26_1 | gene=TGME49_264200 | organism=Toxoplasma_gondii_ME49 | gene_product=hypothetical protein | transcript_product=hypothetical protein | location=TGME49_chrVIIb:85095-89464(-) | protein_length=1276 | sequence_SO=chromosome | SO=protein_coding | is_pseudo=false	0.047	FALSE	1.469	1	1	1	1	1276	137.6	7.64	0	1	0	0	0.292	0.347281	154.8	45.2	20.18	24.23	3.94904e+06	2.65448e+06	3.74467e+06	1.60821e+06	1.09462e+06	1.06774e+06	High	Peak Found	Peak Found	Peak Found	Peak Found	Peak Found	1		TGME49_264200	S8F578	Uroporphyrinogen-III synthase (EC 4.2.1.75)	TGME49_264200
FALSE	Medium	Master Protein	TGME49_288685-t26_1-p1	transcript=TGME49_288685-t26_1 | gene=TGME49_288685 | organism=Toxoplasma_gondii_ME49 | gene_product=Fe-S protein assembly co-chaperone HscB protein | transcript_product=Fe-S protein assembly co-chaperone HscB protein | location=TGME49_chrIX:2674845-2679111(+) | protein_length=466 | sequence_SO=chromosome | SO=protein_coding | is_pseudo=false	0.047	FALSE	1.463	2	1	2	1	466	51.4	8.41	0	1	0	0	2.612	0.0115367	55.4	144.6	11.31	36.73	129473	118484	103125	151248	309485	325267	Peak Found	High	Peak Found	Peak Found	Peak Found	High	1		TGME49_288685	S8EWR7	Fe-S protein assembly co-chaperone HscB protein	TGME49_288685
FALSE	Medium	Master Protein	TGME49_235710-t26_1-p1	transcript=TGME49_235710-t26_1 | gene=TGME49_235710 | organism=Toxoplasma_gondii_ME49 | gene_product=hypothetical protein | transcript_product=hypothetical protein | location=TGME49_chrX:5073461-5074937(-) | protein_length=212 | sequence_SO=chromosome | SO=protein_coding | is_pseudo=false	0.047	FALSE	1.462	8	1	1	1	212	22.6	5.63	0	1	0	0	100	2.1327e-16		200		36.38					137876	233385	Not Found	Not Found	Not Found	Not Found	High	Peak Found	1		TGME49_235710	S8EWF4	Ribonuclease P (EC 3.1.26.5)	TGME49_235710
FALSE	Medium	Master Protein	TGME49_268430-t26_1-p1	transcript=TGME49_268430-t26_1 | gene=TGME49_268430 | organism=Toxoplasma_gondii_ME49 | gene_product=hypothetical protein | transcript_product=hypothetical protein | location=TGME49_chrVIII:6449992-6453473(+) | protein_length=997 | sequence_SO=chromosome | SO=protein_coding | is_pseudo=false	0.047	FALSE	1.461	2	1	1	1	997	107.9	5.5	0	1	0	0													Not Found	Not Found	Not Found	Not Found	Not Found	High	1		TGME49_268430	S8F0V2	Uncharacterized protein	TGME49_268430
FALSE	Medium	Master Protein	TGME49_299100-t26_1-p1	transcript=TGME49_299100-t26_1 | gene=TGME49_299100 | organism=Toxoplasma_gondii_ME49 | gene_product=hypothetical protein | transcript_product=hypothetical protein | location=TGME49_chrIII:2181020-2187544(-) | protein_length=2174 | sequence_SO=chromosome | SO=protein_coding | is_pseudo=false	0.046	FALSE	1.476	1	1	1	1	2174	232.2	5.53	0	1	0	0	1.205	0.453508	90.7	109.3	22.57	24.25		221558	305727		373008	263813	Not Found	High	Peak Found	Not Found	Peak Found	Peak Found	1		TGME49_299100	S8GIE1	Uncharacterized protein	TGME49_299100
FALSE	Medium	Master Protein	TGME49_202410-t26_1-p1	transcript=TGME49_202410-t26_1 | gene=TGME49_202410 | organism=Toxoplasma_gondii_ME49 | gene_product=hypothetical protein | transcript_product=hypothetical protein | location=TGME49_chrVIIa:3342796-3350409(+) | protein_length=1948 | sequence_SO=chromosome | SO=protein_coding | is_pseudo=false	0.046	FALSE	1.475	1	1	1	1	1948	209.1	7.44	0	1	0	0													Not Found	Not Found	Not Found	Not Found	High	Not Found	1		TGME49_202410	S8F363	CRAL-TRIO domain-containing protein	TGME49_202410
FALSE	Medium	Master Protein	TGME49_311660-t26_1-p1	transcript=TGME49_311660-t26_1 | gene=TGME49_311660 | organism=Toxoplasma_gondii_ME49 | gene_product=histone lysine methyltransferase, SET, putative | transcript_product=histone lysine methyltransferase, SET, putative | location=TGME49_chrXI:2184601-2194302(-) | protein_length=1798 | sequence_SO=chromosome | SO=protein_coding | is_pseudo=false	0.045	FALSE	1.486	1	1	1	1	1798	196	7.39	0	1	0	0													Not Found	Not Found	Not Found	Not Found	Not Found	High	1		TGME49_311660	S8EUN4	Histone lysine methyltransferase, SET, putative (EC 2.1.1.43)	TGME49_311660
FALSE	Medium	Master Protein	TGME49_254150-t26_1-p1	transcript=TGME49_254150-t26_1 | gene=TGME49_254150 | organism=Toxoplasma_gondii_ME49 | gene_product=hypothetical protein | transcript_product=hypothetical protein | location=TGME49_chrIII:1474293-1477232(-) | protein_length=719 | sequence_SO=chromosome | SO=protein_coding | is_pseudo=false	0.045	FALSE	1.484	2	1	2	1	719	79.3	8.54	3.83	1	0	0	0.01	2.1327e-16	200		51.99		280476	190020	87290.8				High	High	Peak Found	Not Found	Not Found	Not Found	1		TGME49_254150	S8FAC0	Uncharacterized protein	TGME49_254150
FALSE	Medium	Master Protein	TGME49_310450-t26_1-p1	transcript=TGME49_310450-t26_1 | gene=TGME49_310450 | organism=Toxoplasma_gondii_ME49 | gene_product=myosin heavy chain, putative | transcript_product=myosin heavy chain, putative | location=TGME49_chrXI:1349368-1364031(+) | protein_length=1301 | sequence_SO=chromosome | SO=protein_coding | is_pseudo=false	0.045	FALSE	1.48	1	1	1	1	1301	148	5.52	0	1	0	0													Not Found	Not Found	Not Found	Not Found	Not Found	High	1		TGME49_310450	S8G3H0	Myosin heavy chain, putative	TGME49_310450
FALSE	Medium	Master Protein	TGME49_260640-t26_1-p1	transcript=TGME49_260640-t26_1 | gene=TGME49_260640 | organism=Toxoplasma_gondii_ME49 | gene_product=autophagy protein apg9 protein | transcript_product=autophagy protein apg9 protein | location=TGME49_chrVIIb:2095923-2103737(-) | protein_length=1655 | sequence_SO=chromosome | SO=protein_coding | is_pseudo=false	0.044	FALSE	1.494	1	1	1	1	1655	183.8	8.25	0	1	0	0	1.107	0.813089	94.9	105.1	38.23	25.15	79467.3	73045.3	140739		73514.2	105317	Peak Found	Peak Found	Peak Found	Not Found	Peak Found	High	1		TGME49_260640	S8F4C4	Autophagy protein apg9 protein	TGME49_260640
FALSE	Medium	Master Protein	TGME49_258085-t26_1-p1	transcript=TGME49_258085-t26_1 | gene=TGME49_258085 | organism=Toxoplasma_gondii_ME49 | gene_product=hypothetical protein | transcript_product=hypothetical protein | location=TGME49_chrVIIb:3590244-3591281(-) | protein_length=140 | sequence_SO=chromosome | SO=protein_coding | is_pseudo=false	0.044	FALSE	1.49	6	1	1	1	140	16.4	9.41	0	1	0	0	0.532	0.998141	130.5	69.5		26.13			275395	95989	164256	146564	Not Found	Not Found	Peak Found	High	Peak Found	Peak Found	1		TGME49_258085	S8GLD2	Uncharacterized protein	TGME49_258085
FALSE	Medium	Master Protein	TGME49_272460-t26_1-p1	transcript=TGME49_272460-t26_1 | gene=TGME49_272460 | organism=Toxoplasma_gondii_ME49 | gene_product=hypothetical protein | transcript_product=hypothetical protein | location=TGME49_chrVIII:3959119-3960669(-) | protein_length=516 | sequence_SO=chromosome | SO=protein_coding | is_pseudo=false	0.044	FALSE	1.489	2	1	1	1	516	57.5	9.74	0	1	0	0													High	Not Found	Not Found	Not Found	Not Found	Not Found	1		TGME49_272460	S8F501	Uncharacterized protein	TGME49_272460
FALSE	Medium	Master Protein	TGME49_282200-t26_1-p1	transcript=TGME49_282200-t26_1 | gene=TGME49_282200 | organism=Toxoplasma_gondii_ME49 | gene_product=ATPase, AAA family protein | transcript_product=ATPase, AAA family protein | location=TGME49_chrVIIa:4442652-4449502(+) | protein_length=895 | sequence_SO=chromosome | SO=protein_coding | is_pseudo=false	0.043	FALSE	1.502	2	1	1	1	895	99.4	7.62	2.17	1	0	0													Not Found	Not Found	High	Not Found	Not Found	Not Found	1		TGME49_282200	S8F9V4	ATPase, AAA family protein	TGME49_282200
FALSE	Medium	Master Protein	TGME49_281480-t26_1-p1	transcript=TGME49_281480-t26_1 | gene=TGME49_281480 | organism=Toxoplasma_gondii_ME49 | gene_product=WD domain, G-beta repeat-containing protein | transcript_product=WD domain, G-beta repeat-containing protein | location=TGME49_chrVIIa:4144762-4147257(-) | protein_length=661 | sequence_SO=chromosome | SO=protein_coding | is_pseudo=false	0.043	FALSE	1.499	1	1	3	1	661	70	8.65	0	1	0	0	0.193	0.0627756	167.7	32.3	19.44	83.25	2.62972e+06	3.35436e+06	2.30514e+06	1.27261e+06	204407	507037	High	High	Peak Found	Peak Found	Peak Found	Peak Found	1		TGME49_281480	S8F9R8	WD domain, G-beta repeat-containing protein	TGME49_281480
FALSE	Medium	Master Protein	TGME49_234460-t26_1-p1	transcript=TGME49_234460-t26_1 | gene=TGME49_234460 | organism=Toxoplasma_gondii_ME49 | gene_product=hypothetical protein | transcript_product=hypothetical protein | location=TGME49_chrX:4403509-4405007(+) | protein_length=280 | sequence_SO=chromosome | SO=protein_coding | is_pseudo=false	0.043	FALSE	1.496	4	1	1	1	280	30.4	8.31	0	1	0	0	0.339	0.894642	149.3	50.7	17.15	13.77	152098	109998	120664		37140.1	45152.8	Peak Found	High	Peak Found	Not Found	Peak Found	Peak Found	1		TGME49_234460	S8EWM4	RanBP2-type domain-containing protein	TGME49_234460
FALSE	Medium	Master Protein	TGME49_269340-t26_1-p1	transcript=TGME49_269340-t26_1 | gene=TGME49_269340 | organism=Toxoplasma_gondii_ME49 | gene_product=hypothetical protein | transcript_product=hypothetical protein | location=TGME49_chrVIII:5884005-5887047(-) | protein_length=577 | sequence_SO=chromosome | SO=protein_coding | is_pseudo=false	0.043	FALSE	1.496	1	1	3	1	577	64.8	5.76	0	1	0	0	0.443	0.950045	138.6	61.4	11.43	48.03	483174	463056	386919	205062	329983	121201	High	High	High	Peak Found	Peak Found	Peak Found	1		TGME49_269340	S8G9C5	Uncharacterized protein	TGME49_269340
FALSE	Medium	Master Protein	TGME49_229770-t26_1-p1	transcript=TGME49_229770-t26_1 | gene=TGME49_229770 | organism=Toxoplasma_gondii_ME49 | gene_product=hypothetical protein | transcript_product=hypothetical protein | location=TGME49_chrVIII:430530-434222(+) | protein_length=1230 | sequence_SO=chromosome | SO=protein_coding | is_pseudo=false	0.043	FALSE	1.495	1	1	1	1	1230	125.5	4.65	0	1	0	0													Not Found	Not Found	High	Not Found	Not Found	Not Found	1		TGME49_229770	A0A125YIT0	Uncharacterized protein	TGME49_229770
FALSE	Medium	Master Protein	TGME49_232400-t26_1-p1	transcript=TGME49_232400-t26_1 | gene=TGME49_232400 | organism=Toxoplasma_gondii_ME49 | gene_product=PAN domain-containing protein | transcript_product=PAN domain-containing protein | location=TGME49_chrVIII:2073453-2074694(-) | protein_length=413 | sequence_SO=chromosome | SO=protein_coding | is_pseudo=false	0.043	FALSE	1.495	3	1	1	1	413	45.5	7.87	0	1	0	0	1.943	0.161528	68	132	28.78		119830	79310.9		189420			High	Peak Found	Not Found	Peak Found	Not Found	Not Found	1		TGME49_232400	S8F2N4	PAN domain-containing protein	TGME49_232400
FALSE	Medium	Master Protein	TGME49_278130-t26_1-p1	transcript=TGME49_278130-t26_1 | gene=TGME49_278130 | organism=Toxoplasma_gondii_ME49 | gene_product=hypothetical protein | transcript_product=hypothetical protein | location=TGME49_chrXII:6270395-6278239(-) | protein_length=1534 | sequence_SO=chromosome | SO=protein_coding | is_pseudo=false	0.042	FALSE	1.513	1	1	1	1	1534	168.2	5.01	0	1	0	0	0.507	0.986681	132.7	67.3	33.12		218804	441646	364885	184937			Peak Found	High	Peak Found	Peak Found	Not Found	Not Found	1		TGME49_278130	S8GAK9	Uncharacterized protein	TGME49_278130
FALSE	Medium	Master Protein	TGME49_219570-t26_1-p1	transcript=TGME49_219570-t26_1 | gene=TGME49_219570 | organism=Toxoplasma_gondii_ME49 | gene_product=hypothetical protein | transcript_product=hypothetical protein | location=TGME49_chrXII:849067-849594(-) | protein_length=175 | sequence_SO=chromosome | SO=protein_coding | is_pseudo=false	0.042	FALSE	1.508	4	1	1	1	175	19.8	8.91	0	1	0	0	0.458	0.981423	137.2	62.8	95.98	51.42	104361	25942	18440.3	24361.6	11873.7	9773.28	High	Peak Found	Peak Found	Peak Found	Peak Found	Peak Found	1		TGME49_219570	S8G8K9	Uncharacterized protein	TGME49_219570
FALSE	Medium	Master Protein	TGME49_256965-t26_1-p1	transcript=TGME49_256965-t26_1 | gene=TGME49_256965 | organism=Toxoplasma_gondii_ME49 | gene_product=hypothetical protein | transcript_product=hypothetical protein | location=TGME49_chrVIIb:4327018-4327835(-) | protein_length=150 | sequence_SO=chromosome | SO=protein_coding | is_pseudo=false	0.042	FALSE	1.507	7	1	2	1	150	16.9	10.45	0	1	0	0	3.293	0.000100003	46.6	153.4	70.81	42.01	2.23084e+06		742255	1.9457e+06	4.90754e+06	4.23746e+06	Peak Found	Not Found	Peak Found	Peak Found	Peak Found	High	1		TGME49_256965	S8F0M1	Uncharacterized protein	TGME49_256965
FALSE	Medium	Master Protein	TGME49_232090-t26_1-p1	transcript=TGME49_232090-t26_1 | gene=TGME49_232090 | organism=Toxoplasma_gondii_ME49 | gene_product=3-hydroxyacyl-CoA dehydrogenase, NAD binding domain-containing protein | transcript_product=3-hydroxyacyl-CoA dehydrogenase, NAD binding domain-containing protein | location=TGME49_chrVIII:1850273-1852498(+) | protein_length=509 | sequence_SO=chromosome | SO=protein_coding | is_pseudo=false	0.042	FALSE	1.505	3	1	1	1	509	53.7	8.91	0	1	0	0	100	2.1327e-16		200		8.61				61988.4	70022.6		Not Found	Not Found	Not Found	Peak Found	High	Not Found	1		TGME49_232090	A0A125YLX3	3-hydroxyacyl-CoA dehydrogenase, NAD binding domain-containing protein (EC 1.1.1.157)	TGME49_232090
FALSE	Medium	Master Protein	TGME49_277730-t26_1-p1	transcript=TGME49_277730-t26_1 | gene=TGME49_277730 | organism=Toxoplasma_gondii_ME49 | gene_product=hypothetical protein | transcript_product=hypothetical protein | location=TGME49_chrXII:6551657-6552109(+) | protein_length=150 | sequence_SO=chromosome | SO=protein_coding | is_pseudo=false	0.04	FALSE	1.524	4	1	2	1	150	17	8.21	0	1	0	0	0.666	0.973604	120.1	79.9	81.25	5.09	354703	31307.7	500237	250803	226770	236086	High	Peak Found	High	Peak Found	Peak Found	Peak Found	1		TGME49_277730	A0A125YN89	Uncharacterized protein	TGME49_277730
FALSE	Medium	Master Protein	TGME49_294595-t26_1-p1	transcript=TGME49_294595-t26_1 | gene=TGME49_294595 | organism=Toxoplasma_gondii_ME49 | gene_product=hypothetical protein | transcript_product=hypothetical protein | location=TGME49_chrIa:986476-987911(+) | protein_length=220 | sequence_SO=chromosome | SO=protein_coding | is_pseudo=false	0.04	FALSE	1.52	16	1	1	1	220	24.5	5.82	0	1	0	0													High	Not Found	Not Found	Not Found	Not Found	Not Found	1	Acetyl [N-Term]	TGME49_294595	A0A125YUP3	EB1 C-terminal domain-containing protein	TGME49_294595
FALSE	Medium	Master Protein	TGME49_218340-t26_1-p1	transcript=TGME49_218340-t26_1 | gene=TGME49_218340 | organism=Toxoplasma_gondii_ME49 | gene_product=hypothetical protein | transcript_product=hypothetical protein | location=TGME49_chrXII:1579046-1594825(+) | protein_length=1187 | sequence_SO=chromosome | SO=protein_coding | is_pseudo=false	0.04	FALSE	1.519	1	1	1	1	1187	127.7	5.64	0	1	0	0	2.123	0.0797429	64	136	16.5	59.36		107551	135953	76983.8	256680	335090	Not Found	Peak Found	Peak Found	Peak Found	Peak Found	High	1		TGME49_218340	S8ER04	Uncharacterized protein	TGME49_218340
FALSE	Medium	Master Protein	TGME49_227410-t26_1-p1	transcript=TGME49_227410-t26_1 | gene=TGME49_227410 | organism=Toxoplasma_gondii_ME49 | gene_product=hypothetical protein | transcript_product=hypothetical protein | location=TGME49_chrX:954009-957338(+) | protein_length=1109 | sequence_SO=chromosome | SO=protein_coding | is_pseudo=false	0.039	FALSE	1.532	1	1	1	1	1109	116.4	5.38	0	1	0	0													Not Found	Not Found	Not Found	High	Not Found	Not Found	1		TGME49_227410	S8G696	Uncharacterized protein	TGME49_227410
FALSE	Medium	Master Protein	TGME49_266600-t26_1-p1	transcript=TGME49_266600-t26_1 | gene=TGME49_266600 | organism=Toxoplasma_gondii_ME49 | gene_product=Kazal-type serine protease inhibitor domain-containing protein | transcript_product=Kazal-type serine protease inhibitor domain-containing protein | location=TGME49_chrIX:1088122-1088991(-) | protein_length=121 | sequence_SO=chromosome | SO=protein_coding | is_pseudo=false	0.039	FALSE	1.532	9	1	1	1	121	12.8	5.03	0	1	0	0													Not Found	Not Found	Not Found	Not Found	High	Not Found	1		TGME49_266600	A0A125YTE2	Kazal-type serine protease inhibitor domain-containing protein	TGME49_266600
FALSE	Medium	Master Protein	TGME49_319900-t26_1-p1	transcript=TGME49_319900-t26_1 | gene=TGME49_319900 | organism=Toxoplasma_gondii_ME49 | gene_product=hypothetical protein | transcript_product=hypothetical protein | location=TGME49_chrIV:679205-690324(-) | protein_length=2425 | sequence_SO=chromosome | SO=protein_coding | is_pseudo=false	0.038	FALSE	1.556	0	1	2	1	2425	264.6	9.63	0	1	0	0	0.858	0.855598	107.6	92.4	76.27	28.24	5.1338e+06	1.33224e+06	1.74174e+06	2.21675e+06	1.4943e+06	1.3239e+06	High	High	Peak Found	Peak Found	Peak Found	Peak Found	1		TGME49_319900	S8F9P9	Uncharacterized protein	TGME49_319900
FALSE	Medium	Master Protein	TGME49_204500-t26_1-p1	transcript=TGME49_204500-t26_1 | gene=TGME49_204500 | organism=Toxoplasma_gondii_ME49 | gene_product=hypothetical protein | transcript_product=hypothetical protein | location=TGME49_chrVIIa:1745785-1747727(+) | protein_length=438 | sequence_SO=chromosome | SO=protein_coding | is_pseudo=false	0.038	FALSE	1.552	3	1	5	1	438	49.5	9.92	0	1	0	0	0.803	0.902858	110.9	89.1	61.96	18.43	3.00196e+06	1.51182e+06	841131		1.38438e+06	1.06514e+06	Peak Found	Peak Found	High	Not Found	High	High	1		TGME49_204500	S8GN83	Uncharacterized protein	TGME49_204500
FALSE	Medium	Master Protein	TGME49_224190-t26_1-p1	transcript=TGME49_224190-t26_1 | gene=TGME49_224190 | organism=Toxoplasma_gondii_ME49 | gene_product=cation-transporting atpase family protein | transcript_product=cation-transporting atpase family protein | location=TGME49_chrX:3259564-3270915(-) | protein_length=1256 | sequence_SO=chromosome | SO=protein_coding | is_pseudo=false	0.038	FALSE	1.552	1	1	1	1	1256	139.7	8.12	0	1	0	0	10.541	2.69336e-07	17.3	182.7	72.17	7.19	126685		41077.8	829736	760436	720250	Peak Found	Not Found	Peak Found	High	Peak Found	Peak Found	1		TGME49_224190	S8EX48	Phospholipid-transporting ATPase (EC 7.6.2.1)	TGME49_224190
FALSE	Medium	Master Protein	TGME49_260220-t26_1-p1	transcript=TGME49_260220-t26_1 | gene=TGME49_260220 | organism=Toxoplasma_gondii_ME49 | gene_product=folate/biopterin transporter subfamily protein | transcript_product=folate/biopterin transporter subfamily protein | location=TGME49_chrVIIb:2443152-2446322(-) | protein_length=1056 | sequence_SO=chromosome | SO=protein_coding | is_pseudo=false	0.038	FALSE	1.551	1	1	3	1	1056	115	6.15	1.7	1	0	0	0.956	0.739111	102.2	97.8	11.16	27.47	668106	534189	618786	674121	591697	381601	Peak Found	High	Peak Found	High	High	Peak Found	1		TGME49_260220	S8F1C1	Folate/biopterin transporter subfamily protein	TGME49_260220
FALSE	Medium	Master Protein	TGME49_205600-t26_1-p1	transcript=TGME49_205600-t26_1 | gene=TGME49_205600 | organism=Toxoplasma_gondii_ME49 | gene_product=zinc finger, C3HC4 type (RING finger) domain-containing protein | transcript_product=zinc finger, C3HC4 type (RING finger) domain-containing protein | location=TGME49_chrVIIa:1280114-1284348(+) | protein_length=522 | sequence_SO=chromosome | SO=protein_coding | is_pseudo=false	0.038	FALSE	1.549	2	1	1	1	522	56.8	5.27	0	1	0	0	100	2.1327e-16		200		18.8				224713	156179	177975	Not Found	Not Found	Not Found	High	Peak Found	Peak Found	1		TGME49_205600	S8F8R8	Zinc finger, C3HC4 type (RING finger) domain-containing protein	TGME49_205600
FALSE	Medium	Master Protein	TGME49_278110-t26_1-p1	transcript=TGME49_278110-t26_1 | gene=TGME49_278110 | organism=Toxoplasma_gondii_ME49 | gene_product=1,3-beta-glucan synthase component protein | transcript_product=1,3-beta-glucan synthase component protein | location=TGME49_chrXII:6284190-6303550(-) | protein_length=2795 | sequence_SO=chromosome | SO=protein_coding | is_pseudo=false	0.038	FALSE	1.545	0	1	1	1	2795	318.8	7.99	0	1	0	0													High	Not Found	Not Found	Not Found	Not Found	Not Found	1		TGME49_278110	S8ESW2	1,3-beta-glucan synthase (EC 2.4.1.34)	TGME49_278110
FALSE	Medium	Master Protein	TGME49_238170-t26_1-p1	transcript=TGME49_238170-t26_1 | gene=TGME49_238170 | organism=Toxoplasma_gondii_ME49 | gene_product=hypothetical protein | transcript_product=hypothetical protein | location=TGME49_chrVI:96228-102102(+) | protein_length=1548 | sequence_SO=chromosome | SO=protein_coding | is_pseudo=false	0.038	FALSE	1.544	1	1	7	1	1548	165.1	8.84	0	1	0	0	2.933	0.000375296	50.9	149.1	39.76	54.81	5.13559e+06	7.94557e+06	1.16773e+07	6.83393e+06	2.33051e+07	2.5262e+07	High	High	High	High	High	Peak Found	1		TGME49_238170	A0A125YZ20	Uncharacterized protein	TGME49_238170
FALSE	Medium	Master Protein	TGME49_265005-t26_1-p1	transcript=TGME49_265005-t26_1 | gene=TGME49_265005 | organism=Toxoplasma_gondii_ME49 | gene_product=hypothetical protein | transcript_product=hypothetical protein | location=TGME49_chrIX:1847524-1848942(-) | protein_length=115 | sequence_SO=chromosome | SO=protein_coding | is_pseudo=false	0.038	FALSE	1.543	7	1	2	1	115	12.9	11.27	0	1	0	0	0.544	0.993428	129.5	70.5		14.82		577050		257937	347894	313919	Not Found	High	Not Found	Peak Found	Peak Found	Peak Found	1		TGME49_265005	A0A125YYG4	Uncharacterized protein	TGME49_265005
FALSE	Medium	Master Protein	TGME49_292975-t26_1-p1	transcript=TGME49_292975-t26_1 | gene=TGME49_292975 | organism=Toxoplasma_gondii_ME49 | gene_product=hypothetical protein | transcript_product=hypothetical protein | location=TGME49_chrIa:52746-68900(-) | protein_length=2746 | sequence_SO=chromosome | SO=protein_coding | is_pseudo=false	0.038	FALSE	1.542	0	1	5	1	2746	295.4	6.52	0	1	0	0	0.495	0.98001	133.8	66.2	78.77	80.95	1.74731e+06	614314	398182	892520	304122	194513	High	High	High	High	High	Peak Found	1		TGME49_292975	A0A125YQR9	Uncharacterized protein	TGME49_292975
FALSE	Medium	Master Protein	TGME49_260500-t26_1-p1	transcript=TGME49_260500-t26_1 | gene=TGME49_260500 | organism=Toxoplasma_gondii_ME49 | gene_product=COPI associated protein, putative | transcript_product=COPI associated protein, putative | location=TGME49_chrVIIb:2200500-2203326(+) | protein_length=270 | sequence_SO=chromosome | SO=protein_coding | is_pseudo=false	0.037	FALSE	1.6	3	1	1	1	270	29.9	8.63	0	1	0	0	1.344	0.347411	85.3	114.7	86.1	41.41		95448.1	392543	493014	260209	247728	Not Found	Peak Found	Peak Found	High	Peak Found	Peak Found	1		TGME49_260500	A0A125YRL0	COPI associated protein, putative	TGME49_260500
FALSE	Medium	Master Protein	TGME49_253350-t26_1-p1	transcript=TGME49_253350-t26_1 | gene=TGME49_253350 | organism=Toxoplasma_gondii_ME49 | gene_product=hypothetical protein | transcript_product=hypothetical protein | location=TGME49_chrIII:864857-870203(+) | protein_length=811 | sequence_SO=chromosome | SO=protein_coding | is_pseudo=false	0.037	FALSE	1.598	2	1	1	1	811	88.1	9.39	0	1	0	0													Not Found	High	Not Found	Not Found	Not Found	Not Found	1		TGME49_253350	S8F7L1	Uncharacterized protein	TGME49_253350
FALSE	Medium	Master Protein	TGME49_288290-t26_1-p1	transcript=TGME49_288290-t26_1 | gene=TGME49_288290 | organism=Toxoplasma_gondii_ME49 | gene_product=hypothetical protein | transcript_product=hypothetical protein | location=TGME49_chrIX:2439939-2441825(-) | protein_length=505 | sequence_SO=chromosome | SO=protein_coding | is_pseudo=false	0.037	FALSE	1.595	2	1	1	1	505	55	8.81	0	1	0	0													Not Found	High	Not Found	Not Found	Not Found	Not Found	1		TGME49_288290	S8EWP1	Uncharacterized protein	TGME49_288290
FALSE	Medium	Master Protein	TGME49_306410-t26_1-p1	transcript=TGME49_306410-t26_1 | gene=TGME49_306410 | organism=Toxoplasma_gondii_ME49 | gene_product=hypothetical protein | transcript_product=hypothetical protein | location=TGME49_chrIX:6060999-6068880(+) | protein_length=1069 | sequence_SO=chromosome | SO=protein_coding | is_pseudo=false	0.037	FALSE	1.59	2	1	1	1	1069	118	5.39	2.23	1	0	0	100	2.1327e-16		200		31.23				356679		558836	Not Found	Not Found	Not Found	Peak Found	Not Found	High	1	Met-loss [N-Term]	TGME49_306410	A0A125YMH1	Component of oligomeric Golgi complex 3 (Conserved oligomeric Golgi complex subunit 3)	TGME49_306410
FALSE	Medium	Master Protein	TGME49_273550-t26_1-p1	transcript=TGME49_273550-t26_1 | gene=TGME49_273550 | organism=Toxoplasma_gondii_ME49 | gene_product=hypothetical protein | transcript_product=hypothetical protein | location=TGME49_chrVIII:3406573-3411630(-) | protein_length=858 | sequence_SO=chromosome | SO=protein_coding | is_pseudo=false	0.037	FALSE	1.588	1	1	3	1	858	95.9	7.9	0	1	0	0	2.765	0.0159687	53.1	146.9	126.19	17.74	50252.3	883063		582385	765238	559438	Peak Found	High	Not Found	High	Peak Found	Peak Found	1		TGME49_273550	S8EYY4	Uncharacterized protein	TGME49_273550
FALSE	Medium	Master Protein	TGME49_237840-t26_1-p1	transcript=TGME49_237840-t26_1 | gene=TGME49_237840 | organism=Toxoplasma_gondii_ME49 | gene_product=hypothetical protein | transcript_product=hypothetical protein | location=TGME49_chrIV:2581065-2584926(+) | protein_length=1083 | sequence_SO=chromosome | SO=protein_coding | is_pseudo=false	0.037	FALSE	1.573	1	1	2	1	1083	118.5	8.6	0	1	0	0													Not Found	Not Found	Not Found	High	High	Not Found	1		TGME49_237840	A0A125YT47	Uncharacterized protein	TGME49_237840
FALSE	Medium	Master Protein	TGME49_249440-t26_1-p1	transcript=TGME49_249440-t26_1 | gene=TGME49_249440 | organism=Toxoplasma_gondii_ME49 | gene_product=hypothetical protein | transcript_product=hypothetical protein | location=TGME49_chrXII:4535185-4540898(-) | protein_length=1795 | sequence_SO=chromosome | SO=protein_coding | is_pseudo=false	0.037	FALSE	1.57	0	1	2	1	1795	190.5	9.16	0	1	0	0	0.995	0.672077	100.2	99.8	37.84	25.2	464920	233019	277633	276316	173317	283255	Peak Found	Peak Found	Peak Found	Peak Found	High	High	1		TGME49_249440	S8ES45	Uncharacterized protein	TGME49_249440
FALSE	Medium	Master Protein	TGME49_253150-t26_1-p1	transcript=TGME49_253150-t26_1 | gene=TGME49_253150 | organism=Toxoplasma_gondii_ME49 | gene_product=hypothetical protein | transcript_product=hypothetical protein | location=TGME49_chrIII:781696-791678(+) | protein_length=1318 | sequence_SO=chromosome | SO=protein_coding | is_pseudo=false	0.037	FALSE	1.567	1	1	1	1	1318	146.6	6.71	0	1	0	0													Not Found	Not Found	Not Found	Not Found	Not Found	High	1		TGME49_253150	S8GJ10	Uncharacterized protein	TGME49_253150
FALSE	Medium	Master Protein	TGME49_273445-t26_1-p1	transcript=TGME49_273445-t26_1 | gene=TGME49_273445 | organism=Toxoplasma_gondii_ME49 | gene_product=sufB/sufD domain-containing protein | transcript_product=sufB/sufD domain-containing protein | location=TGME49_chrVIII:3501843-3513079(-) | protein_length=1860 | sequence_SO=chromosome | SO=protein_coding | is_pseudo=false	0.037	FALSE	1.564	1	1	5	1	1860	202.1	8.62	0	1	0	0	0.825	0.868635	109.6	90.4	12.16	16.69	6.70166e+06	8.34522e+06	8.34303e+06	7796240	5.55692e+06	6.88685e+06	High	High	High	Peak Found	High	High	1		TGME49_273445	S8GJI7	SufB/sufD domain-containing protein	TGME49_273445
FALSE	Medium	Master Protein	TGME49_271390-t26_1-p1	transcript=TGME49_271390-t26_1 | gene=TGME49_271390 | organism=Toxoplasma_gondii_ME49 | gene_product=hypothetical protein | transcript_product=hypothetical protein | location=TGME49_chrVIII:4518510-4519556(+) | protein_length=348 | sequence_SO=chromosome | SO=protein_coding | is_pseudo=false	0.036	FALSE	1.619	4	1	1	1	348	39.3	9.48	0	1	0	0	0.832	0.868635	109.2	90.8	32.38	13.4	372212	594669	737083	465064	494916	597708	Peak Found	Peak Found	High	Peak Found	Peak Found	Peak Found	1		TGME49_271390	S8F4T2	Uncharacterized protein	TGME49_271390
FALSE	Medium	Master Protein	TGME49_305180-t26_1-p1	transcript=TGME49_305180-t26_1 | gene=TGME49_305180 | organism=Toxoplasma_gondii_ME49 | gene_product=Na+/H+ exchanger NHE3 | transcript_product=Na+/H+ exchanger NHE3 | location=TGME49_chrIX:5264067-5272182(-) | protein_length=1572 | sequence_SO=chromosome | SO=protein_coding | is_pseudo=false	0.036	FALSE	1.617	1	1	2	1	1572	167.5	7.74	1.68	1	0	0	1.455	0.397074	81.5	118.5	70.67	0.48	78662	235790			198841	197500	Peak Found	Peak Found	Not Found	Not Found	High	High	1		TGME49_305180	S8EVC3	Na+/H+ exchanger NHE3	TGME49_305180
FALSE	Medium	Master Protein	TGME49_232475-t26_1-p1	transcript=TGME49_232475-t26_1 | gene=TGME49_232475 | organism=Toxoplasma_gondii_ME49 | gene_product=hypothetical protein | transcript_product=hypothetical protein | location=TGME49_chrVIII:2114445-2118046(+) | protein_length=808 | sequence_SO=chromosome | SO=protein_coding | is_pseudo=false	0.036	FALSE	1.614	1	1	1	1	808	90.3	6.18	0	1	0	0	1.326	0.420511	86	114	70.95	18.12	501409	159802	165660	193081	249823		Peak Found	Peak Found	High	Peak Found	Peak Found	Not Found	1		TGME49_232475	S8EZR2	Uncharacterized protein	TGME49_232475
FALSE	Medium	Master Protein	TGME49_251958-t26_1-p1	transcript=TGME49_251958-t26_1 | gene=TGME49_251958 | organism=Toxoplasma_gondii_ME49 | gene_product=SAG-related sequence SRS59B | transcript_product=SAG-related sequence SRS59B | location=TGME49_chrXII:5684773-5686485(-) | protein_length=570 | sequence_SO=chromosome | SO=protein_coding | is_pseudo=false	0.036	FALSE	1.612	1	1	3	1	570	62.8	5.99	0	1	0	0	0.458	0.942796	137.2	62.8	75.15	111.26	2.86624e+06	1.22808e+06	591208	264268	2.59821e+06	562552	High	High	High	Peak Found	Peak Found	Peak Found	1		TGME49_251958	S8EW67	SAG-related sequence SRS59B	SRS59B TGME49_251958
FALSE	Medium	Master Protein	TGME49_225745-t26_1-p1	transcript=TGME49_225745-t26_1 | gene=TGME49_225745 | organism=Toxoplasma_gondii_ME49 | gene_product=hypothetical protein | transcript_product=hypothetical protein | location=TGME49_chrX:2065975-2104376(+) | protein_length=12206 | sequence_SO=chromosome | SO=protein_coding | is_pseudo=false	0.035	FALSE	1.633	0	1	5	1	12206	1319.1	8.5	10.13	1	0	0	0.397	0.789687	143.2	56.8	20.96	58.25	5.05961e+06	6.82975e+06	4.65686e+06	690035	2.80665e+06	2.00914e+06	High	High	High	Peak Found	High	High	1		TGME49_225745	S8GF57	Chorein_N domain-containing protein	TGME49_225745
FALSE	Medium	Master Protein	TGME49_273380-t26_1-p1	transcript=TGME49_273380-t26_1 | gene=TGME49_273380 | organism=Toxoplasma_gondii_ME49 | gene_product=ion channel protein | transcript_product=ion channel protein | location=TGME49_chrVIII:3543659-3555708(+) | protein_length=2972 | sequence_SO=chromosome | SO=protein_coding | is_pseudo=false	0.035	FALSE	1.63	0	1	1	1	2972	317.2	8.31	0	1	0	0	0.772	0.955132	112.8	87.2	20.24	42.53		60837.3	81157.9		39788.5	74017.4	Not Found	Peak Found	High	Not Found	Peak Found	Peak Found	1		TGME49_273380	A0A125YHS8	Ion channel protein	TGME49_273380
FALSE	Medium	Master Protein	TGME49_243240-t26_1-p1	transcript=TGME49_243240-t26_1 | gene=TGME49_243240 | organism=Toxoplasma_gondii_ME49 | gene_product=WD domain, G-beta repeat-containing protein | transcript_product=WD domain, G-beta repeat-containing protein | location=TGME49_chrVI:2454332-2460714(+) | protein_length=487 | sequence_SO=chromosome | SO=protein_coding | is_pseudo=false	0.035	FALSE	1.627	1	1	2	1	487	53.7	5.63	0	1	0	0	0.478	0.974655	135.3	64.7	36.3	44.96	291293	423000	610177	80024.5	202056	215094	Peak Found	High	Peak Found	Peak Found	Peak Found	High	1		TGME49_243240	S8GF43	WD domain, G-beta repeat-containing protein	TGME49_243240
FALSE	Medium	Master Protein	TGME49_214300-t26_1-p1	transcript=TGME49_214300-t26_1 | gene=TGME49_214300 | organism=Toxoplasma_gondii_ME49 | gene_product=hypothetical protein | transcript_product=hypothetical protein | location=TGME49_chrX:6221563-6242936(+) | protein_length=2379 | sequence_SO=chromosome | SO=protein_coding | is_pseudo=false	0.035	FALSE	1.626	1	1	1	1	2379	259	7.24	0	1	0	0	0.429	0.965423	140	60	23.6	126.55		55467.1	77687.2	207731	28140.2	17513.5	Not Found	High	Peak Found	Peak Found	Peak Found	Peak Found	1		TGME49_214300	S8G4H4	Ephrin_rec_like domain-containing protein	TGME49_214300
FALSE	Medium	Master Protein	TGME49_270720-t26_1-p1	transcript=TGME49_270720-t26_1 | gene=TGME49_270720 | organism=Toxoplasma_gondii_ME49 | gene_product=hypothetical protein | transcript_product=hypothetical protein | location=TGME49_chrVIII:5038833-5055589(+) | protein_length=4335 | sequence_SO=chromosome | SO=protein_coding | is_pseudo=false	0.034	FALSE	1.662	0	1	8	1	4335	465.2	6.76	10.47	1	0	0	0.821	0.879479	109.9	90.1	37.88	34.17	1.73734e+06	1.60301e+06	777282	1.81286e+06	1.31534e+06	897049	High	High	High	High	Peak Found	High	1		TGME49_270720	S8F1G5	Uncharacterized protein	TGME49_270720
FALSE	Medium	Master Protein	TGME49_288280-t26_1-p1	transcript=TGME49_288280-t26_1 | gene=TGME49_288280 | organism=Toxoplasma_gondii_ME49 | gene_product=hypothetical protein | transcript_product=hypothetical protein | location=TGME49_chrIX:2434121-2438905(+) | protein_length=1594 | sequence_SO=chromosome | SO=protein_coding | is_pseudo=false	0.034	FALSE	1.647	1	1	5	1	1594	173.3	8.87	10.24	1	0	0	1.239	0.387589	89.3	110.7	49.53	45.59	1.61404e+06	776691		1.49833e+06	544876	1.38694e+06	Peak Found	High	High	Peak Found	Peak Found	High	1		TGME49_288280	S8GHB6	Uncharacterized protein	TGME49_288280
FALSE	Medium	Master Protein	TGME49_226840-t26_1-p1	transcript=TGME49_226840-t26_1 | gene=TGME49_226840 | organism=Toxoplasma_gondii_ME49 | gene_product=hypothetical protein | transcript_product=hypothetical protein | location=TGME49_chrX:1300223-1306663(+) | protein_length=789 | sequence_SO=chromosome | SO=protein_coding | is_pseudo=false	0.034	FALSE	1.645	2	1	1	1	789	87.8	7.78	0	1	0	0	0.79	0.952399	111.7	88.3		50.67	73710.7			112514	43802.6	58222.7	Peak Found	Not Found	Not Found	High	Peak Found	Peak Found	1		TGME49_226840	S8G642	JmjC domain-containing protein	TGME49_226840
FALSE	Medium	Master Protein	TGME49_314340-t26_1-p1	transcript=TGME49_314340-t26_1 | gene=TGME49_314340 | organism=Toxoplasma_gondii_ME49 | gene_product=Sodium:neurotransmitter symporter family protein | transcript_product=Sodium:neurotransmitter symporter family protein | location=TGME49_chrXI:4019309-4025728(-) | protein_length=1577 | sequence_SO=chromosome | SO=protein_coding | is_pseudo=false	0.034	FALSE	1.641	1	1	1	1	1577	165.8	6.27	0	1	0	0	0.254	0.394835	159.5	40.5		137.08		955430		1943774	30314		Not Found	High	Not Found	Peak Found	Peak Found	Not Found	1		TGME49_314340	S8ETZ9	Sodium:neurotransmitter symporter family protein	TGME49_314340
FALSE	Medium	Master Protein	TGME49_285410-t26_1-p1	transcript=TGME49_285410-t26_1 | gene=TGME49_285410 | organism=Toxoplasma_gondii_ME49 | gene_product=calmodulin-binding carboxy-terminal kinesin-like family protein, putative | transcript_product=calmodulin-binding carboxy-terminal kinesin-like family protein, putative | location=TGME49_chrV:2443423-2451722(-) | protein_length=775 | sequence_SO=chromosome | SO=protein_coding | is_pseudo=false	0.033	FALSE	1.676	1	1	3	1	775	86.3	5.48	1.62	1	0	0	0.461	0.953566	136.9	63.1	21.41	28.53	1.10577e+06	763816	791511	528084	364492	308263	High	High	Peak Found	High	Peak Found	Peak Found	1		TGME49_285410	A0A125YND8	Kinesin-like protein	TGME49_285410
FALSE	Medium	Master Protein	TGME49_235560-t26_1-p1	transcript=TGME49_235560-t26_1 | gene=TGME49_235560 | organism=Toxoplasma_gondii_ME49 | gene_product=hypothetical protein | transcript_product=hypothetical protein | location=TGME49_chrX:4946141-4953837(-) | protein_length=640 | sequence_SO=chromosome | SO=protein_coding | is_pseudo=false	0.033	FALSE	1.676	7	1	1	1	640	69.7	6.71	3.1	1	0	0													Not Found	Not Found	Not Found	High	Not Found	Not Found	1		TGME49_235560	S8EWG8	Uncharacterized protein	TGME49_235560
FALSE	Medium	Master Protein	TGME49_209870-t26_1-p1	transcript=TGME49_209870-t26_1 | gene=TGME49_209870 | organism=Toxoplasma_gondii_ME49 | gene_product=HAD hydrolase, family IIA protein | transcript_product=HAD hydrolase, family IIA protein | location=TGME49_chrIb:1500856-1506997(-) | protein_length=855 | sequence_SO=chromosome | SO=protein_coding | is_pseudo=false	0.033	FALSE	1.67	1	1	1	1	855	95.1	9.61	2.03	1	0	0	0.966	0.731648	101.7	98.3					221879	214375			Not Found	Not Found	Peak Found	High	Not Found	Not Found	1		TGME49_209870	S8FBN4	HAD hydrolase, family IIA protein (EC 3.1.3.41)	TGME49_209870
FALSE	Medium	Master Protein	TGME49_247050-t26_1-p1	transcript=TGME49_247050-t26_1 | gene=TGME49_247050 | organism=Toxoplasma_gondii_ME49 | gene_product=hypothetical protein | transcript_product=hypothetical protein | location=TGME49_chrXII:3130371-3143422(+) | protein_length=2660 | sequence_SO=chromosome | SO=protein_coding | is_pseudo=false	0.032	FALSE	1.702	1	1	1	1	2660	287.1	6.68	0	1	0	0													High	Not Found	Not Found	Not Found	Not Found	Not Found	1		TGME49_247050	S8EV82	Uncharacterized protein	TGME49_247050
FALSE	Medium	Master Protein	TGME49_258910-t26_1-p1	transcript=TGME49_258910-t26_1 | gene=TGME49_258910 | organism=Toxoplasma_gondii_ME49 | gene_product=hypothetical protein | transcript_product=hypothetical protein | location=TGME49_chrVIIb:3093067-3097504(+) | protein_length=933 | sequence_SO=chromosome | SO=protein_coding | is_pseudo=false	0.032	FALSE	1.694	3	1	1	1	933	100.6	5.48	0	1	0	0													Not Found	Not Found	Not Found	Not Found	Not Found	High	1		TGME49_258910	S8F415	Uncharacterized protein	TGME49_258910
FALSE	Medium	Master Protein	TGME49_230380-t26_1-p1	transcript=TGME49_230380-t26_1 | gene=TGME49_230380 | organism=Toxoplasma_gondii_ME49 | gene_product=protein translocation complex, SEC61 gamma subunit | transcript_product=protein translocation complex, SEC61 gamma subunit | location=TGME49_chrVIII:738036-739200(-) | protein_length=149 | sequence_SO=chromosome | SO=protein_coding | is_pseudo=false	0.032	FALSE	1.685	10	1	2	1	149	16.8	10.58	1.74	1	0	0	0.01	2.1327e-16	200		24.82		218992		153611				Peak Found	Not Found	High	Not Found	Not Found	High	1		TGME49_230380	A0A125YZ70	Protein translocation complex, SEC61 gamma subunit	TGME49_230380
FALSE	Medium	Master Protein	TGME49_262490-t26_1-p1	transcript=TGME49_262490-t26_1 | gene=TGME49_262490 | organism=Toxoplasma_gondii_ME49 | gene_product=alpha/beta hydrolase, putative | transcript_product=alpha/beta hydrolase, putative | location=TGME49_chrVIIb:1209997-1212664(-) | protein_length=260 | sequence_SO=chromosome | SO=protein_coding | is_pseudo=false	0.032	FALSE	1.682	3	1	1	1	260	29.1	8.65	0	1	0	0	0.606	0.997425	124.5	75.5	86.3		148235	55699.4	383468	89818.8			Peak Found	High	Peak Found	Peak Found	Not Found	Not Found	1		TGME49_262490	S8F1M9	Alpha/beta hydrolase, putative (EC 3.1.1.23)	TGME49_262490
FALSE	Medium	Master Protein	TGME49_286100-t26_1-p1	transcript=TGME49_286100-t26_1 | gene=TGME49_286100 | organism=Toxoplasma_gondii_ME49 | gene_product=hypothetical protein | transcript_product=hypothetical protein | location=TGME49_chrV:1989836-1997429(+) | protein_length=410 | sequence_SO=chromosome | SO=protein_coding | is_pseudo=false	0.031	FALSE	1.719	2	1	1	1	410	47.8	10.61	0	1	0	0	0.691	0.978145	118.3	81.7	39.57	35.46	1.73964e+06	823789	1.05173e+06	726364	953361	450555	Peak Found	Peak Found	Peak Found	Peak Found	High	Peak Found	1		TGME49_286100	S8FBK7	Uncharacterized protein	TGME49_286100
FALSE	Medium	Master Protein	TGME49_248610-t26_1-p1	transcript=TGME49_248610-t26_1 | gene=TGME49_248610 | organism=Toxoplasma_gondii_ME49 | gene_product=hypothetical protein | transcript_product=hypothetical protein | location=TGME49_chrXII:4029983-4032946(+) | protein_length=987 | sequence_SO=chromosome | SO=protein_coding | is_pseudo=false	0.031	FALSE	1.718	2	1	4	1	987	104.3	6.92	0	1	0	0	0.688	0.976634	118.5	81.5	51.84	28.85	624051	587080	1.38053e+06	368407	429382	630956	Peak Found	High	High	Peak Found	High	High	1		TGME49_248610	S8ENU7	Uncharacterized protein	TGME49_248610
FALSE	Medium	Master Protein	TGME49_201220-t26_1-p1	transcript=TGME49_201220-t26_1 | gene=TGME49_201220 | organism=Toxoplasma_gondii_ME49 | gene_product=zinc finger protein | transcript_product=zinc finger protein | location=TGME49_chrVIIa:3961047-3969642(-) | protein_length=603 | sequence_SO=chromosome | SO=protein_coding | is_pseudo=false	0.031	FALSE	1.716	2	1	1	1	603	67.9	6.83	1.7	1	0	0	0.328	0.852218	150.6	49.4	51.29		295774	138329			66288.5		High	Peak Found	Not Found	Not Found	Peak Found	Not Found	1	Met-loss+Acetyl [N-Term]	TGME49_201220	A0A125YV87	Zinc finger protein	TGME49_201220
FALSE	Medium	Master Protein	TGME49_242680-t26_1-p1	transcript=TGME49_242680-t26_1 | gene=TGME49_242680 | organism=Toxoplasma_gondii_ME49 | gene_product=ribosomal protein RPL24e | transcript_product=ribosomal protein RPL24e | location=TGME49_chrVI:2183320-2185858(+) | protein_length=196 | sequence_SO=chromosome | SO=protein_coding | is_pseudo=false	0.031	FALSE	1.708	4	1	5	1	196	23.4	9.42	1.68	1	0	0	0.501	0.982955	133.2	66.8	21.17	21.59	483960	431671	642814	173245	268488	242677	High	High	Peak Found	Peak Found	High	High	1		TGME49_242680	A0A125YZ94	Ribosomal protein RPL24e	RPL24E TGME49_242680
FALSE	Medium	Master Protein	TGME49_291075-t26_1-p1	transcript=TGME49_291075-t26_1 | gene=TGME49_291075 | organism=Toxoplasma_gondii_ME49 | gene_product=hypothetical protein | transcript_product=hypothetical protein | location=TGME49_chrIX:4102425-4106734(+) | protein_length=1393 | sequence_SO=chromosome | SO=protein_coding | is_pseudo=false	0.03	FALSE	1.749	1	1	1	1	1393	148.7	6.57	0	1	0	0	0.47	0.96564	136	64	26.61	18.97	543971		371673	211463	247288	168130	High	Not Found	Peak Found	Peak Found	Peak Found	Peak Found	1		TGME49_291075	S8F3K4	Uncharacterized protein	TGME49_291075
FALSE	Medium	Master Protein	TGME49_270800-t26_1-p1	transcript=TGME49_270800-t26_1 | gene=TGME49_270800 | organism=Toxoplasma_gondii_ME49 | gene_product=GAF domain-containing protein | transcript_product=GAF domain-containing protein | location=TGME49_chrVIII:4987456-4989807(+) | protein_length=783 | sequence_SO=chromosome | SO=protein_coding | is_pseudo=false	0.03	FALSE	1.742	1	1	1	1	783	83.9	8.31	0	1	0	0	0.454	0.969754	137.6	62.4	25.23	31.23	232976	162430		135989	76897.5	88280.5	Peak Found	Peak Found	Not Found	Peak Found	Peak Found	High	1		TGME49_270800	S8GIX1	GAF domain-containing protein	TGME49_270800
FALSE	Medium	Master Protein	TGME49_224950-t26_1-p1	transcript=TGME49_224950-t26_1 | gene=TGME49_224950 | organism=Toxoplasma_gondii_ME49 | gene_product=calcium-dependent protein kinase CDPK5 | transcript_product=calcium-dependent protein kinase CDPK5 | location=TGME49_chrX:2640417-2645679(+) | protein_length=682 | sequence_SO=chromosome | SO=protein_coding | is_pseudo=false	0.03	FALSE	1.74	2	1	1	1	682	75.4	6.79	0	1	0	0													Not Found	Not Found	High	Not Found	Not Found	Not Found	1		TGME49_224950	A0A125YQH0	Calcium-dependent protein kinase CDPK5 (EC 2.7.11.17)	CDPK5 TGME49_224950
FALSE	Medium	Master Protein	TGME49_275410-t26_1-p1	transcript=TGME49_275410-t26_1 | gene=TGME49_275410 | organism=Toxoplasma_gondii_ME49 | gene_product=Proteasome/cyclosome repeat-containing protein | transcript_product=Proteasome/cyclosome repeat-containing protein | location=TGME49_chrX:7225240-7236534(+) | protein_length=3184 | sequence_SO=chromosome | SO=protein_coding | is_pseudo=false	0.03	FALSE	1.734	0	1	1	1	3184	346.3	8.09	2.31	1	0	0	0.06	0.000375278	188.7	11.3	37.01		407462	333004	663109			24485.2	Peak Found	Peak Found	High	Not Found	Not Found	Peak Found	1		TGME49_275410	S8ESM4	Anaphase-promoting complex subunit 1	TGME49_275410
FALSE	Medium	Master Protein	TGME49_234270-t26_1-p1	transcript=TGME49_234270-t26_1 | gene=TGME49_234270 | organism=Toxoplasma_gondii_ME49 | gene_product=hypothetical protein | transcript_product=hypothetical protein | location=TGME49_chrX:4254283-4267673(+) | protein_length=2214 | sequence_SO=chromosome | SO=protein_coding | is_pseudo=false	0.03	FALSE	1.733	1	1	1	1	2214	237.5	6.2	1.78	1	0	0	0.779	0.950045	112.4	87.6	48.15		154067	232216	81957.9		120026		Peak Found	Peak Found	Peak Found	Not Found	High	Not Found	1		TGME49_234270	S8GEH3	Uncharacterized protein	TGME49_234270
FALSE	Medium	Master Protein	TGME49_219210-t26_1-p1	transcript=TGME49_219210-t26_1 | gene=TGME49_219210 | organism=Toxoplasma_gondii_ME49 | gene_product=ankyrin repeat-containing protein | transcript_product=ankyrin repeat-containing protein | location=TGME49_chrXII:1069661-1073979(-) | protein_length=294 | sequence_SO=chromosome | SO=protein_coding | is_pseudo=false	0.03	FALSE	1.73	7	1	1	1	294	30.8	4.91	0	1	0	0	12.83	1.24442e-06	14.5	185.5					19357.3			248359	Not Found	Not Found	Peak Found	Not Found	Not Found	High	1		TGME49_219210	S8FZH5	Ankyrin repeat-containing protein	TGME49_219210
FALSE	Medium	Master Protein	TGME49_277560-t26_1-p1	transcript=TGME49_277560-t26_1 | gene=TGME49_277560 | organism=Toxoplasma_gondii_ME49 | gene_product=hypothetical protein | transcript_product=hypothetical protein | location=TGME49_chrXII:6599362-6606621(+) | protein_length=2419 | sequence_SO=chromosome | SO=protein_coding | is_pseudo=false	0.029	FALSE	1.773	1	1	4	1	2419	257.5	6.48	0	1	0	0	0.885	0.860881	106.1	93.9	67.39	35.79	576528	595799	93819.7	860907	459811	510326	Peak Found	High	Peak Found	Peak Found	High	High	1		TGME49_277560	A0A125YGF9	Uncharacterized protein	TGME49_277560
FALSE	Medium	Master Protein	TGME49_227140-t26_1-p1	transcript=TGME49_227140-t26_1 | gene=TGME49_227140 | organism=Toxoplasma_gondii_ME49 | gene_product=hypothetical protein | transcript_product=hypothetical protein | location=TGME49_chrX:1071875-1079054(-) | protein_length=1094 | sequence_SO=chromosome | SO=protein_coding | is_pseudo=false	0.029	FALSE	1.772	1	1	1	1	1094	117.8	9.32	0	1	0	0													Not Found	Not Found	Not Found	Not Found	High	Not Found	1		TGME49_227140	S8EXT5	PUA_3 domain-containing protein	TGME49_227140
FALSE	Medium	Master Protein	TGME49_238230-t26_1-p1	transcript=TGME49_238230-t26_1 | gene=TGME49_238230 | organism=Toxoplasma_gondii_ME49 | gene_product=Ser/Thr phosphatase family protein | transcript_product=Ser/Thr phosphatase family protein | location=TGME49_chrVI:140850-147602(+) | protein_length=496 | sequence_SO=chromosome | SO=protein_coding | is_pseudo=false	0.029	FALSE	1.763	2	1	1	1	496	55.6	5.48	1.61	1	0	0	0.441	0.948313	138.8	61.2	15.11	15.48	1.13513e+06	859912	911275	388951	401780	511188	Peak Found	High	Peak Found	Peak Found	Peak Found	Peak Found	1		TGME49_238230	A0A125YUC1	Ser/Thr phosphatase family protein	TGME49_238230
FALSE	Medium	Master Protein	TGME49_237550-t26_1-p1	transcript=TGME49_237550-t26_1 | gene=TGME49_237550 | organism=Toxoplasma_gondii_ME49 | gene_product=hypothetical protein | transcript_product=hypothetical protein | location=TGME49_chrX:5968684-5974780(-) | protein_length=1489 | sequence_SO=chromosome | SO=protein_coding | is_pseudo=false	0.029	FALSE	1.76	2	1	1	1	1489	158.4	6.95	1.81	1	0	0	0.453	0.96564	137.7	62.3	29.91	30.99	403546	302322	219377	225583	135970	136852	Peak Found	Peak Found	Peak Found	Peak Found	Peak Found	High	1		TGME49_237550	S8ET48	KH_dom_type_1 domain-containing protein	TGME49_237550
FALSE	Medium	Master Protein	TGME49_263840-t26_1-p1	transcript=TGME49_263840-t26_1 | gene=TGME49_263840 | organism=Toxoplasma_gondii_ME49 | gene_product=hypothetical protein | transcript_product=hypothetical protein | location=TGME49_chrVIIb:294291-301723(-) | protein_length=939 | sequence_SO=chromosome | SO=protein_coding | is_pseudo=false	0.029	FALSE	1.76	1	1	1	1	939	102.4	8.53	1.65	1	0	0	9.092	1.73805e-08	19.8	180.2	21.07	18.51	140001	103692		1.09852e+06	779280	1.09549e+06	Peak Found	Peak Found	Not Found	High	Peak Found	Peak Found	1		TGME49_263840	S8F8D3	Uncharacterized protein	TGME49_263840
FALSE	Medium	Master Protein	TGME49_211640-t26_1-p1	transcript=TGME49_211640-t26_1 | gene=TGME49_211640 | organism=Toxoplasma_gondii_ME49 | gene_product=hypothetical protein | transcript_product=hypothetical protein | location=TGME49_chrIV:1644914-1654904(-) | protein_length=2883 | sequence_SO=chromosome | SO=protein_coding | is_pseudo=false	0.028	FALSE	1.802	1	1	1	1	2883	312.6	7.56	0	1	0	0													High	Not Found	Not Found	Not Found	Not Found	Not Found	1		TGME49_211640	S8GS54	Uncharacterized protein	TGME49_211640
FALSE	Medium	Master Protein	TGME49_226260-t26_1-p1	transcript=TGME49_226260-t26_1 | gene=TGME49_226260 | organism=Toxoplasma_gondii_ME49 | gene_product=hypothetical protein | transcript_product=hypothetical protein | location=TGME49_chrX:1756039-1756755(+) | protein_length=238 | sequence_SO=chromosome | SO=protein_coding | is_pseudo=false	0.028	FALSE	1.801	7	1	1	1	238	25.6	6.55	0	1	0	0	0.335	0.803397	149.8	50.2	21.38	8.83	385205	317663	249462	106480	99713.3	118589	High	Peak Found	Peak Found	Peak Found	Peak Found	Peak Found	1		TGME49_226260	S8EUK8	Uncharacterized protein	TGME49_226260
FALSE	Medium	Master Protein	TGME49_300020-t26_1-p1	transcript=TGME49_300020-t26_1 | gene=TGME49_300020 | organism=Toxoplasma_gondii_ME49 | gene_product=ATP-dependent metallopeptidase HflB subfamily protein | transcript_product=ATP-dependent metallopeptidase HflB subfamily protein | location=TGME49_chrXII:271111-278780(+) | protein_length=1021 | sequence_SO=chromosome | SO=protein_coding | is_pseudo=false	0.028	FALSE	1.789	1	1	1	1	1021	109.6	8.69	2.11	1	0	0	0.762	0.923803	113.5	86.5	42.18	16.73	292300	231251	115418	220371	176295	160413	Peak Found	Peak Found	Peak Found	High	Peak Found	Peak Found	1		TGME49_300020	S8ET60	ATP-dependent metallopeptidase HflB subfamily protein (EC 3.6.4.3)	TGME49_300020
FALSE	Medium	Master Protein	TGME49_250930-t26_1-p1	transcript=TGME49_250930-t26_1 | gene=TGME49_250930 | organism=Toxoplasma_gondii_ME49 | gene_product=hypothetical protein | transcript_product=hypothetical protein | location=TGME49_chrXII:5327431-5330182(-) | protein_length=126 | sequence_SO=chromosome | SO=protein_coding | is_pseudo=false	0.028	FALSE	1.786	8	1	7	1	126	14.1	11.06	0	1	0	0	0.416	0.868635	141.2	58.8	26.93	18.99	2.24709e+06	2.48188e+06	1.42875e+06	1.05413e+06	935495	716408	High	High	High	High	Peak Found	High	1		TGME49_250930	A0A125YIR8	Uncharacterized protein	TGME49_250930
FALSE	Medium	Master Protein	TGME49_216910-t26_1-p1	transcript=TGME49_216910-t26_1 | gene=TGME49_216910 | organism=Toxoplasma_gondii_ME49 | gene_product=hypothetical protein | transcript_product=hypothetical protein | location=TGME49_chrXI:5794118-5796617(+) | protein_length=217 | sequence_SO=chromosome | SO=protein_coding | is_pseudo=false	0.026	FALSE	1.828	6	1	1	1	217	24.6	9.39	1.76	1	0	0	0.494	0.986681	133.8	66.2	26.64	46.3	284667	172032	288578	140721	258099	109304	High	Peak Found	Peak Found	Peak Found	Peak Found	Peak Found	1		TGME49_216910	S8G1Y9	Uncharacterized protein	TGME49_216910
FALSE	Medium	Master Protein	TGME49_247040-t26_1-p1	transcript=TGME49_247040-t26_1 | gene=TGME49_247040 | organism=Toxoplasma_gondii_ME49 | gene_product=hypothetical protein | transcript_product=hypothetical protein | location=TGME49_chrXII:3120826-3127172(-) | protein_length=1140 | sequence_SO=chromosome | SO=protein_coding | is_pseudo=false	0.026	FALSE	1.822	2	1	1	1	1140	120.7	10.01	0	1	0	0													Not Found	Not Found	Not Found	Not Found	Not Found	High	1		TGME49_247040	A0A125YYV7	Uncharacterized protein	TGME49_247040
FALSE	Medium	Master Protein	TGME49_226080-t26_1-p1	transcript=TGME49_226080-t26_1 | gene=TGME49_226080 | organism=Toxoplasma_gondii_ME49 | gene_product=polyA polymerase | transcript_product=polyA polymerase | location=TGME49_chrX:1812592-1818006(+) | protein_length=811 | sequence_SO=chromosome | SO=protein_coding | is_pseudo=false	0.026	FALSE	1.813	1	1	2	1	811	87.1	9.29	0	1	0	0	1.038	0.76384	98.2	101.8	13.3	27.58	159280	193657	151682	165271	99645.3	172831	High	Peak Found	Peak Found	Peak Found	Peak Found	High	1		TGME49_226080	S8EXJ5	Polynucleotide adenylyltransferase (EC 2.7.7.19)	TGME49_226080
FALSE	Medium	Master Protein	TGME49_294820-t26_1-p1	transcript=TGME49_294820-t26_1 | gene=TGME49_294820 | organism=Toxoplasma_gondii_ME49 | gene_product=type I fatty acid synthase, putative | transcript_product=type I fatty acid synthase, putative | location=TGME49_chrIa:1161521-1197564(+) | protein_length=10021 | sequence_SO=chromosome | SO=protein_coding | is_pseudo=false	0.026	FALSE	1.81	0	1	6	1	10021	1092.8	6.38	8.72	1	0	0	0.423	0.869576	140.5	59.5	8.15	24.55	2.76701e+06	2.39527e+06	2.76991e+06	1.7063e+06	1.11458e+06	1.17082e+06	Peak Found	High	High	High	High	High	1		TGME49_294820	A0A125YWR9	Type I fatty acid synthase, putative (EC 1.1.1.100) (EC 2.3.1.111) (EC 2.3.1.161) (EC 2.3.1.39) (EC 2.3.1.94) (EC 6.2.1.20)	TGME49_294820
FALSE	Medium	Master Protein	TGME49_269460-t26_1-p1	transcript=TGME49_269460-t26_1 | gene=TGME49_269460 | organism=Toxoplasma_gondii_ME49 | gene_product=Ser/Thr phosphatase family protein | transcript_product=Ser/Thr phosphatase family protein | location=TGME49_chrVIII:5778051-5789891(+) | protein_length=2066 | sequence_SO=chromosome | SO=protein_coding | is_pseudo=false	0.026	FALSE	1.809	0	1	9	1	2066	218.5	8	1.64	1	0	0	0.832	0.861434	109.1	90.9	49.62	37.76	6.39376e+06	3.61139e+06	2.3934e+06	3222909	3.00596e+06	1.45076e+06	High	High	High	High	High	High	1		TGME49_269460	S8G9D7	Serine/threonine-protein phosphatase (EC 3.1.3.16)	TGME49_269460
FALSE	Medium	Master Protein	TGME49_204280-t26_1-p1	transcript=TGME49_204280-t26_1 | gene=TGME49_204280 | organism=Toxoplasma_gondii_ME49 | gene_product=cell-cycle-associated protein kinase DYRK, putative | transcript_product=cell-cycle-associated protein kinase DYRK, putative | location=TGME49_chrVIIa:1924702-1929230(+) | protein_length=1180 | sequence_SO=chromosome | SO=protein_coding | is_pseudo=false	0.025	FALSE	1.854	1	1	1	1	1180	128.7	6.07	0	1	0	0	0.08	0.0127122	185.2	14.8	63.88	27	264821	128736	507507		17494.4	25749.6	High	Peak Found	Peak Found	Not Found	Peak Found	Peak Found	1		TGME49_204280	S8F8Y6	Cell-cycle-associated protein kinase DYRK, putative (EC 2.7.11.24) (EC 2.7.12.1)	TGME49_204280
FALSE	Medium	Master Protein	TGME49_243400-t26_1-p1	transcript=TGME49_243400-t26_1 | gene=TGME49_243400 | organism=Toxoplasma_gondii_ME49 | gene_product=hypothetical protein | transcript_product=hypothetical protein | location=TGME49_chrVI:2605895-2611654(-) | protein_length=1765 | sequence_SO=chromosome | SO=protein_coding | is_pseudo=false	0.025	FALSE	1.849	2	1	1	1	1765	187.6	8.22	3.19	1	0	0	32.803	2.1327e-16	5.9	194.1				64081.4		2102041			Not Found	Peak Found	Not Found	High	Not Found	Not Found	1		TGME49_243400	S8F6X7	Uncharacterized protein	TGME49_243400
FALSE	Medium	Master Protein	TGME49_312190-t26_1-p1	transcript=TGME49_312190-t26_1 | gene=TGME49_312190 | organism=Toxoplasma_gondii_ME49 | gene_product=hypothetical protein | transcript_product=hypothetical protein | location=TGME49_chrXI:2477549-2492098(+) | protein_length=2275 | sequence_SO=chromosome | SO=protein_coding | is_pseudo=false	0.025	FALSE	1.84	1	1	1	1	2275	249.3	6.2	0	1	0	0													Not Found	Not Found	Not Found	Not Found	Not Found	High	1		TGME49_312190	S8ERM9	Uncharacterized protein	TGME49_312190
FALSE	Medium	Master Protein	TGME49_286530-t26_1-p1	transcript=TGME49_286530-t26_1 | gene=TGME49_286530 | organism=Toxoplasma_gondii_ME49 | gene_product=hypothetical protein | transcript_product=hypothetical protein | location=TGME49_chrV:1791334-1792982(+) | protein_length=218 | sequence_SO=chromosome | SO=protein_coding | is_pseudo=false	0.025	FALSE	1.835	4	1	1	1	218	25.4	8.9	0	1	0	0	0.475	0.980093	135.6	64.4	76.33	105.93	382256		114272	520655	82887.4	99234.2	Peak Found	Not Found	Peak Found	High	Peak Found	Peak Found	1		TGME49_286530	S8GGP9	Uncharacterized protein	TGME49_286530
FALSE	Medium	Master Protein	TGME49_224000-t26_1-p1	transcript=TGME49_224000-t26_1 | gene=TGME49_224000 | organism=Toxoplasma_gondii_ME49 | gene_product=hypothetical protein | transcript_product=hypothetical protein | location=TGME49_chrX:3395973-3399177(-) | protein_length=740 | sequence_SO=chromosome | SO=protein_coding | is_pseudo=false	0.024	FALSE	1.91	1	1	1	1	740	82.2	5.14	0	1	0	0	0.386	0.904508	144.3	55.7	8.29	0.12	347454		308988	126485	126700		Peak Found	Not Found	Peak Found	Peak Found	High	Not Found	1		TGME49_224000	S8GEQ4	Uncharacterized protein	TGME49_224000
FALSE	Medium	Master Protein	TGME49_268035-t26_1-p1	transcript=TGME49_268035-t26_1 | gene=TGME49_268035 | organism=Toxoplasma_gondii_ME49 | gene_product=hypothetical protein | transcript_product=hypothetical protein | location=TGME49_chrVIII:6676585-6689869(+) | protein_length=3480 | sequence_SO=chromosome | SO=protein_coding | is_pseudo=false	0.024	FALSE	1.909	0	1	1	1	3480	376.9	6.57	0	1	0	0	0.203	0.376638	166.2	33.8		7.28		267055		54275.4	53866.1	61183.2	Not Found	High	Not Found	Peak Found	Peak Found	Peak Found	1		TGME49_268035	S8GID7	Uncharacterized protein	TGME49_268035
FALSE	Medium	Master Protein	TGME49_255240-t26_1-p1	transcript=TGME49_255240-t26_1 | gene=TGME49_255240 | organism=Toxoplasma_gondii_ME49 | gene_product=hypothetical protein | transcript_product=hypothetical protein | location=TGME49_chrVIIb:4969147-4983552(-) | protein_length=2466 | sequence_SO=chromosome | SO=protein_coding | is_pseudo=false	0.024	FALSE	1.909	1	1	1	1	2466	270.1	5.6	0	1	0	0	1.315	0.347411	86.4	113.6	17.67		234690	173339	244019	308693			Peak Found	Peak Found	High	Peak Found	Not Found	Not Found	1		TGME49_255240	S8F0D3	Cnd1 domain-containing protein	TGME49_255240
FALSE	Medium	Master Protein	TGME49_288050-t26_1-p1	transcript=TGME49_288050-t26_1 | gene=TGME49_288050 | organism=Toxoplasma_gondii_ME49 | gene_product=intraflagellar transport protein 172, putative | transcript_product=intraflagellar transport protein 172, putative | location=TGME49_chrIX:2328245-2354796(-) | protein_length=1556 | sequence_SO=chromosome | SO=protein_coding | is_pseudo=false	0.024	FALSE	1.902	1	1	2	1	1556	171.4	5.88	0	1	0	0	0.425	0.920948	140.3	59.7	16.34	45.14	674755	933421	871176	181536	494062	370452	Peak Found	Peak Found	High	Peak Found	Peak Found	High	1		TGME49_288050	S8EZM6	Intraflagellar transport protein 172, putative	TGME49_288050
FALSE	Medium	Master Protein	TGME49_315680-t26_1-p1	transcript=TGME49_315680-t26_1 | gene=TGME49_315680 | organism=Toxoplasma_gondii_ME49 | gene_product=vacuolar protein sorting-associated protein vps4, putative | transcript_product=vacuolar protein sorting-associated protein vps4, putative | location=TGME49_chrXI:4895273-4902681(-) | protein_length=493 | sequence_SO=chromosome | SO=protein_coding | is_pseudo=false	0.024	FALSE	1.896	2	1	1	1	493	54.3	7.77	0	1	0	0													Not Found	Not Found	Not Found	Not Found	Not Found	High	1		TGME49_315680	A0A125YGT9	Vesicle-fusing ATPase (EC 3.6.4.6)	TGME49_315680
FALSE	Medium	Master Protein	TGME49_256000-t26_1-p1	transcript=TGME49_256000-t26_1 | gene=TGME49_256000 | organism=Toxoplasma_gondii_ME49 | gene_product=endoplasmic reticulum retention receptor | transcript_product=endoplasmic reticulum retention receptor | location=TGME49_chrVIIb:4573212-4573883(-) | protein_length=223 | sequence_SO=chromosome | SO=protein_coding | is_pseudo=false	0.023	FALSE	1.954	4	1	5	1	223	26.1	8.28	6.63	1	0	0	0.912	0.726806	104.6	95.4	49.15	55.32	3.39736e+06	1.67537e+06	1.44323e+06	2.30878e+06	1.01037e+06		High	High	High	High	High	Not Found	1		TGME49_256000	A0A125YGT5	Endoplasmic reticulum retention receptor	TGME49_256000
FALSE	Medium	Master Protein	TGME49_247640-t26_1-p1	transcript=TGME49_247640-t26_1 | gene=TGME49_247640 | organism=Toxoplasma_gondii_ME49 | gene_product=hypothetical protein | transcript_product=hypothetical protein | location=TGME49_chrXII:3453432-3454815(-) | protein_length=341 | sequence_SO=chromosome | SO=protein_coding | is_pseudo=false	0.023	FALSE	1.948	6	1	1	1	341	37.2	9.35	0	1	0	0	0.841	0.852218	108.6	91.4	73.16	2.54	140274	440924		205414	212943		Peak Found	Peak Found	Not Found	High	Peak Found	Not Found	1		TGME49_247640	S8ERU3	Uncharacterized protein	TGME49_247640
FALSE	Medium	Master Protein	TGME49_207865-t26_1-p1	transcript=TGME49_207865-t26_1 | gene=TGME49_207865 | organism=Toxoplasma_gondii_ME49 | gene_product=GCC2 and GCC3 domain-containing protein | transcript_product=GCC2 and GCC3 domain-containing protein | location=TGME49_chrIb:332856-369803(+) | protein_length=2914 | sequence_SO=chromosome | SO=protein_coding | is_pseudo=false	0.023	FALSE	1.945	0	1	2	1	2914	306	5.22	0	1	0	0													High	Not Found	High	Not Found	Not Found	Not Found	1		TGME49_207865	S8FF51	GCC2 and GCC3 domain-containing protein	TGME49_207865
FALSE	Medium	Master Protein	TGME49_267030-t26_1-p1	transcript=TGME49_267030-t26_1 | gene=TGME49_267030 | organism=Toxoplasma_gondii_ME49 | gene_product=ribonuclease type III Dicer | transcript_product=ribonuclease type III Dicer | location=TGME49_chrIX:818578-840006(+) | protein_length=4447 | sequence_SO=chromosome | SO=protein_coding | is_pseudo=false	0.023	FALSE	1.935	0	1	1	1	4447	491.7	5.66	1.69	1	0	0	100	2.1327e-16		200		52.66				1.23059e+06	1.13752e+06	2.73278e+06	Not Found	Not Found	Not Found	Peak Found	Peak Found	High	1		TGME49_267030	S8EVX6	Ribonuclease type III Dicer	TGME49_267030
FALSE	Medium	Master Protein	TGME49_276890-t26_1-p1	transcript=TGME49_276890-t26_1 | gene=TGME49_276890 | organism=Toxoplasma_gondii_ME49 | gene_product=hypothetical protein | transcript_product=hypothetical protein | location=TGME49_chrXII:6874134-6881849(-) | protein_length=1174 | sequence_SO=chromosome | SO=protein_coding | is_pseudo=false	0.023	FALSE	1.934	1	1	1	1	1174	129.4	7.11	0	1	0	0	2.84	0.00616408	52.1	147.9	30.04	14.14	153696	125255	222964	511830	436480	386804	Peak Found	Peak Found	High	Peak Found	Peak Found	Peak Found	1		TGME49_276890	A0A125YIQ5	Uncharacterized protein	TGME49_276890
FALSE	Medium	Master Protein	TGME49_205460-t26_1-p1	transcript=TGME49_205460-t26_1 | gene=TGME49_205460 | organism=Toxoplasma_gondii_ME49 | gene_product=AN1 family Zinc finger domain-containing protein | transcript_product=AN1 family Zinc finger domain-containing protein | location=TGME49_chrVIIa:1391236-1393725(-) | protein_length=211 | sequence_SO=chromosome | SO=protein_coding | is_pseudo=false	0.023	FALSE	1.934	4	1	2	1	211	23.9	9.06	1.86	1	0	0	0.472	0.96931	135.9	64.1	27.21	16.17	409689	467848	677863	168662	230986	220878	Peak Found	High	High	Peak Found	Peak Found	Peak Found	1		TGME49_205460	A0A125YQ65	AN1 family Zinc finger domain-containing protein	TGME49_205460
FALSE	Medium	Master Protein	TGME49_305490-t26_1-p1	transcript=TGME49_305490-t26_1 | gene=TGME49_305490 | organism=Toxoplasma_gondii_ME49 | gene_product=programmed cell death protein 2, c-terminal domain-containing protein | transcript_product=programmed cell death protein 2, c-terminal domain-containing protein | location=TGME49_chrIX:5438062-5441670(+) | protein_length=482 | sequence_SO=chromosome | SO=protein_coding | is_pseudo=false	0.023	FALSE	1.934	1	1	1	1	482	52.4	4.91	0	1	0	0	0.232	0.458349	162.4	37.6	22.85	9.81	247915	299299	388792	69339.2	60580.2	73647.5	High	Peak Found	Peak Found	Peak Found	Peak Found	Peak Found	1		TGME49_305490	S8F1P8	Programmed cell death protein 2, c-terminal domain-containing protein	TGME49_305490
FALSE	Medium	Master Protein	TGME49_231360-t26_1-p1	transcript=TGME49_231360-t26_1 | gene=TGME49_231360 | organism=Toxoplasma_gondii_ME49 | gene_product=hypothetical protein | transcript_product=hypothetical protein | location=TGME49_chrVIII:1362133-1372418(+) | protein_length=831 | sequence_SO=chromosome | SO=protein_coding | is_pseudo=false	0.023	FALSE	1.933	1	1	6	1	831	92.4	8.48	9.49	1	0	0	0.408	0.875734	142.1	57.9	8.13	22.83	1.49973e+06	1.51046e+06	1.3028e+06	611522	828954	539492	High	High	High	High	High	High	1		TGME49_231360	S8EZX4	Uncharacterized protein	TGME49_231360
FALSE	Medium	Master Protein	TGME49_276210-t26_1-p1	transcript=TGME49_276210-t26_1 | gene=TGME49_276210 | organism=Toxoplasma_gondii_ME49 | gene_product=phosphoglycerate mutase family protein | transcript_product=phosphoglycerate mutase family protein | location=TGME49_chrIII:43348-46358(+) | protein_length=825 | sequence_SO=chromosome | SO=protein_coding | is_pseudo=false	0.023	FALSE	1.932	1	1	1	1	825	91.9	9.2	0	1	0	0	1.562	0.444626	78.1	121.9		14.34			93401.8		131799	161543	Not Found	Not Found	Peak Found	Not Found	Peak Found	High	1		TGME49_276210	S8GJA5	Phosphoglycerate mutase family protein	TGME49_276210
FALSE	Medium	Master Protein	TGME49_214870-t26_1-p1	transcript=TGME49_214870-t26_1 | gene=TGME49_214870 | organism=Toxoplasma_gondii_ME49 | gene_product=ribosomal protein L9, N-terminal domain-containing protein | transcript_product=ribosomal protein L9, N-terminal domain-containing protein | location=TGME49_chrX:6556896-6558897(+) | protein_length=492 | sequence_SO=chromosome | SO=protein_coding | is_pseudo=false	0.023	FALSE	1.931	4	1	1	1	492	53.9	8.97	0	1	0	0	0.01	2.1327e-16	200		57.22		219314	63983.8	126472				Peak Found	High	Peak Found	Not Found	Not Found	Not Found	1		TGME49_214870	S8G4D4	Ribosomal protein L9, N-terminal domain-containing protein	TGME49_214870
FALSE	Medium	Master Protein	TGME49_262560-t26_1-p1	transcript=TGME49_262560-t26_1 | gene=TGME49_262560 | organism=Toxoplasma_gondii_ME49 | gene_product=hypothetical protein | transcript_product=hypothetical protein | location=TGME49_chrVIIb:1160515-1162237(+) | protein_length=283 | sequence_SO=chromosome | SO=protein_coding | is_pseudo=false	0.023	FALSE	1.931	7	1	2	1	283	29	7.09	0	1	0	0	4.004	4.45592e-06	40	160		22.7		786551		4.03389e+06	3.14923e+06	2.56888e+06	Not Found	High	Not Found	High	Peak Found	Peak Found	1		TGME49_262560	S8F7W6	Uncharacterized protein	TGME49_262560
FALSE	Medium	Master Protein	TGME49_285990-t26_1-p1	transcript=TGME49_285990-t26_1 | gene=TGME49_285990 | organism=Toxoplasma_gondii_ME49 | gene_product=Filamin/ABP280 repeat-containing protein | transcript_product=Filamin/ABP280 repeat-containing protein | location=TGME49_chrV:2072139-2086455(+) | protein_length=1192 | sequence_SO=chromosome | SO=protein_coding | is_pseudo=false	0.023	FALSE	1.93	1	1	1	1	1192	130.9	6.74	0	1	0	0	27.307	2.1327e-16	7.1	192.9		50.22	168942			4613335	4.83815e+06	1.54359e+06	Peak Found	Not Found	Not Found	Peak Found	Peak Found	High	1		TGME49_285990	S8GR55	Filamin/ABP280 repeat-containing protein	TGME49_285990
FALSE	Medium	Master Protein	TGME49_294840-t26_1-p1	transcript=TGME49_294840-t26_1 | gene=TGME49_294840 | organism=Toxoplasma_gondii_ME49 | gene_product=zinc finger (CCCH type) motif-containing protein | transcript_product=zinc finger (CCCH type) motif-containing protein | location=TGME49_chrIa:1206810-1210735(+) | protein_length=1152 | sequence_SO=chromosome | SO=protein_coding | is_pseudo=false	0.023	FALSE	1.929	1	1	1	1	1152	122.8	7.99	1.69	1	0	0	1.766	0.145413	72.3	127.7	105.29	116.2	1.0255e+06	128044	239956	1.35444e+06	132580		Peak Found	High	Peak Found	Peak Found	Peak Found	Not Found	1		TGME49_294840	A0A125YMR1	Zinc finger (CCCH type) motif-containing protein	TGME49_294840
FALSE	Medium	Master Protein	TGME49_246190-t26_1-p1	transcript=TGME49_246190-t26_1 | gene=TGME49_246190 | organism=Toxoplasma_gondii_ME49 | gene_product=hypothetical protein | transcript_product=hypothetical protein | location=TGME49_chrXII:2723332-2740749(+) | protein_length=4885 | sequence_SO=chromosome | SO=protein_coding | is_pseudo=false	0.023	FALSE	1.922	0	1	4	1	4885	529.7	6.74	1.9	1	0	0	0.725	0.950045	115.9	84.1	133.22	122.44	2.22503e+08	1.60203e+07	2.45642e+07	1.25524e+08	1.78146e+07	1.274e+07	High	Peak Found	High	High	High	Peak Found	1		TGME49_246190	S8G033	TNFR-Cys domain-containing protein	TGME49_246190
FALSE	Medium	Master Protein	TGME49_272210-t26_1-p1	transcript=TGME49_272210-t26_1 | gene=TGME49_272210 | organism=Toxoplasma_gondii_ME49 | gene_product=hypothetical protein | transcript_product=hypothetical protein | location=TGME49_chrVIII:4134153-4139687(-) | protein_length=946 | sequence_SO=chromosome | SO=protein_coding | is_pseudo=false	0.023	FALSE	1.922	1	1	1	1	946	104.4	9.07	0	1	0	0	12.671	1.69402e-08	14.6	185.4	15.58	18.3	19622.3	24480.3		277720	302771	209621	Peak Found	Peak Found	Not Found	Peak Found	High	Peak Found	1		TGME49_272210	S8F4X6	Uncharacterized protein	TGME49_272210
FALSE	Medium	Master Protein	TGME49_216560-t26_1-p1	transcript=TGME49_216560-t26_1 | gene=TGME49_216560 | organism=Toxoplasma_gondii_ME49 | gene_product=methyltransferase domain-containing protein | transcript_product=methyltransferase domain-containing protein | location=TGME49_chrXI:6082219-6086232(-) | protein_length=532 | sequence_SO=chromosome | SO=protein_coding | is_pseudo=false	0.022	FALSE	2	2	1	1	1	532	58.6	10.01	0	1	0	0	0.49	0.982955	134.2	65.8	43.08		267529	312175	120151		131136		Peak Found	High	Peak Found	Not Found	Peak Found	Not Found	1		TGME49_216560	S8GB62	Ribosomal RNA-processing protein 8 (EC 2.1.1.-)	TGME49_216560
FALSE	Medium	Master Protein	TGME49_248550-t26_1-p1	transcript=TGME49_248550-t26_1 | gene=TGME49_248550 | organism=Toxoplasma_gondii_ME49 | gene_product=SPX domain-containing protein | transcript_product=SPX domain-containing protein | location=TGME49_chrXII:3988747-4000068(+) | protein_length=854 | sequence_SO=chromosome | SO=protein_coding | is_pseudo=false	0.022	FALSE	1.995	1	1	1	1	854	95.6	8.35	0	1	0	0	0.759	0.933542	113.7	86.3	9.41	73.55	714504	610786	608273	493568	51172.3	463316	High	Peak Found	Peak Found	Peak Found	Peak Found	Peak Found	1		TGME49_248550	S8ENU3	SPX domain-containing protein	TGME49_248550
FALSE	Medium	Master Protein	TGME49_226500-t26_1-p1	transcript=TGME49_226500-t26_1 | gene=TGME49_226500 | organism=Toxoplasma_gondii_ME49 | gene_product=hypothetical protein | transcript_product=hypothetical protein | location=TGME49_chrX:1574363-1576182(+) | protein_length=92 | sequence_SO=chromosome | SO=protein_coding | is_pseudo=false	0.022	FALSE	1.993	8	1	1	1	92	11	9.61	0	1	0	0	0.01	2.1327e-16	200		58.96		134720	195205	47612				Peak Found	High	Peak Found	Not Found	Not Found	Not Found	1		TGME49_226500	S8G606	Uncharacterized protein	TGME49_226500
FALSE	Medium	Master Protein	TGME49_310740-t26_1-p1	transcript=TGME49_310740-t26_1 | gene=TGME49_310740 | organism=Toxoplasma_gondii_ME49 | gene_product=hypothetical protein | transcript_product=hypothetical protein | location=TGME49_chrXI:1562530-1565324(+) | protein_length=806 | sequence_SO=chromosome | SO=protein_coding | is_pseudo=false	0.022	FALSE	1.99	1	1	4	1	806	87.5	7.56	0	1	0	0	0.519	0.988121	131.7	68.3	22.95	30.75	197847	124590	157255	119009	81559.7	65860.4	High	Peak Found	High	High	High	Peak Found	1		TGME49_310740	A0A125YMR3	Uncharacterized protein	TGME49_310740
FALSE	Medium	Master Protein	TGME49_247590-t26_1-p1	transcript=TGME49_247590-t26_1 | gene=TGME49_247590 | organism=Toxoplasma_gondii_ME49 | gene_product=methyltransferase domain-containing protein | transcript_product=methyltransferase domain-containing protein | location=TGME49_chrXII:3428047-3432805(+) | protein_length=883 | sequence_SO=chromosome | SO=protein_coding | is_pseudo=false	0.022	FALSE	1.984	2	1	1	1	883	95.9	6.64	1.77	1	0	0	0.47	0.976725	136.1	63.9	56.99	86.18		521871	222089	475858	159876	85604.9	Not Found	High	Peak Found	Peak Found	Peak Found	Peak Found	1		TGME49_247590	S8ENN8	Methyltransferase domain-containing protein	TGME49_247590
FALSE	Medium	Master Protein	TGME49_279400-t26_1-p1	transcript=TGME49_279400-t26_1 | gene=TGME49_279400 | organism=Toxoplasma_gondii_ME49 | gene_product=glutaredoxin, putative | transcript_product=glutaredoxin, putative | location=TGME49_chrIX:203223-204794(+) | protein_length=146 | sequence_SO=chromosome | SO=protein_coding | is_pseudo=false	0.022	FALSE	1.974	6	1	1	1	146	16.3	9.01	0	1	0	0	0.309	0.7981	152.8	47.2	4.19	5.93		253934	269426	77513.6	84297.2		Not Found	Peak Found	High	Peak Found	Peak Found	Not Found	1		TGME49_279400	S8F211	Glutaredoxin, putative	TGME49_279400
FALSE	Medium	Master Protein	TGME49_247390-t26_1-p1	transcript=TGME49_247390-t26_1 | gene=TGME49_247390 | organism=Toxoplasma_gondii_ME49 | gene_product=ATPase, AAA family protein | transcript_product=ATPase, AAA family protein | location=TGME49_chrXII:3309462-3324762(+) | protein_length=3910 | sequence_SO=chromosome | SO=protein_coding | is_pseudo=false	0.022	FALSE	1.965	0	1	1	1	3910	421.5	5.59	0	1	0	0	0.51	0.986681	132.5	67.5	22.53	6.77	296837		409323	177741	175482	198075	Peak Found	Not Found	Peak Found	High	Peak Found	Peak Found	1		TGME49_247390	S8EV97	ATPase, AAA family protein (EC 3.6.1.3)	TGME49_247390
FALSE	Medium	Master Protein	TGME49_292190-t26_1-p1	transcript=TGME49_292190-t26_1 | gene=TGME49_292190 | organism=Toxoplasma_gondii_ME49 | gene_product=hypothetical protein | transcript_product=hypothetical protein | location=TGME49_chrIX:4595289-4600674(-) | protein_length=508 | sequence_SO=chromosome | SO=protein_coding | is_pseudo=false	0.022	FALSE	1.962	2	1	1	1	508	56.6	9.76	0	1	0	0	0.01	2.1327e-16	200		11.82		146308	119952	150033				Peak Found	Peak Found	High	Not Found	Not Found	Not Found	1		TGME49_292190	S8F3R9	Uncharacterized protein	TGME49_292190
FALSE	Medium	Master Protein	TGME49_295010-t26_1-p1	transcript=TGME49_295010-t26_1 | gene=TGME49_295010 | organism=Toxoplasma_gondii_ME49 | gene_product=DEAD/DEAH box helicase domain-containing protein | transcript_product=DEAD/DEAH box helicase domain-containing protein | location=TGME49_chrIa:1312322-1315223(-) | protein_length=698 | sequence_SO=chromosome | SO=protein_coding | is_pseudo=false	0.022	FALSE	1.959	2	1	2	1	698	77	5.81	0	1	0	0	0.54	0.986473	129.9	70.1	29.03	25.13	4.77658e+06	6.02678e+06	8.43988e+06	2872840	3.25466e+06	4.5821e+06	Peak Found	High	Peak Found	Peak Found	Peak Found	High	1		TGME49_295010	A0A125YSZ7	DEAD/DEAH box helicase domain-containing protein	TGME49_295010
FALSE	Medium	Master Protein	TGME49_268320-t26_1-p1	transcript=TGME49_268320-t26_1 | gene=TGME49_268320 | organism=Toxoplasma_gondii_ME49 | gene_product=hypothetical protein | transcript_product=hypothetical protein | location=TGME49_chrVIII:6546577-6553208(+) | protein_length=2061 | sequence_SO=chromosome | SO=protein_coding | is_pseudo=false	0.022	FALSE	1.959	1	1	1	1	2061	222.4	8.66	0	1	0	0	0.094	0.0206192	182.7	17.3	67.06		185713	520639				29351.3	Peak Found	High	Not Found	Not Found	Not Found	Peak Found	1		TGME49_268320	S8F435	Uncharacterized protein	TGME49_268320
FALSE	Medium	Master Protein	TGME49_265810-t26_1-p1	transcript=TGME49_265810-t26_1 | gene=TGME49_265810 | organism=Toxoplasma_gondii_ME49 | gene_product=hypothetical protein | transcript_product=hypothetical protein | location=TGME49_chrIX:1443406-1446049(+) | protein_length=599 | sequence_SO=chromosome | SO=protein_coding | is_pseudo=false	0.021	FALSE	2.042	5	1	1	1	599	65.2	7.52	2.24	1	0	0	16.129	8.27347e-12	11.7	188.3			71484.3			1.15298e+06			Peak Found	Not Found	Not Found	High	Not Found	Not Found	1		TGME49_265810	S8F2G1	Uncharacterized protein	TGME49_265810
FALSE	Medium	Master Protein	TGME49_216170-t26_1-p1	transcript=TGME49_216170-t26_1 | gene=TGME49_216170 | organism=Toxoplasma_gondii_ME49 | gene_product=SufS subfamily cysteine desulfurase | transcript_product=SufS subfamily cysteine desulfurase | location=TGME49_chrXI:6364603-6369566(+) | protein_length=747 | sequence_SO=chromosome | SO=protein_coding | is_pseudo=false	0.021	FALSE	2.039	2	1	1	1	747	82	9.13	0	1	0	0													Not Found	Not Found	High	Not Found	Not Found	Not Found	1		TGME49_216170	A0A125YTW2	SufS subfamily cysteine desulfurase (EC 2.8.1.7)	TGME49_216170
FALSE	Medium	Master Protein	TGME49_243490-t26_1-p1	transcript=TGME49_243490-t26_1 | gene=TGME49_243490 | organism=Toxoplasma_gondii_ME49 | gene_product=BCS1 family isoform 9, putative | transcript_product=BCS1 family isoform 9, putative | location=TGME49_chrVI:2670449-2679042(+) | protein_length=533 | sequence_SO=chromosome | SO=protein_coding | is_pseudo=false	0.021	FALSE	2.035	3	1	1	1	533	58.8	8.25	0	1	0	0													Not Found	Not Found	High	Not Found	Not Found	Not Found	1	Met-loss+Acetyl [N-Term]	TGME49_243490	S8F6Y6	BCS1 family isoform 9, putative	TGME49_243490
FALSE	Medium	Master Protein	TGME49_258650-t26_1-p1	transcript=TGME49_258650-t26_1 | gene=TGME49_258650 | organism=Toxoplasma_gondii_ME49 | gene_product=protoheme ferro-lyase, putative | transcript_product=protoheme ferro-lyase, putative | location=TGME49_chrVIIb:3280376-3286431(-) | protein_length=913 | sequence_SO=chromosome | SO=protein_coding | is_pseudo=false	0.021	FALSE	2.03	2	1	1	1	913	102	8.63	2.19	1	0	0	0.976	0.868635	101.2	98.8		101.94	121518			471378	62416.5	118582	Peak Found	Not Found	Not Found	High	Peak Found	Peak Found	1		TGME49_258650	S8GLF8	Protoheme ferro-lyase, putative (EC 4.99.1.1)	TGME49_258650
FALSE	Medium	Master Protein	TGME49_274180-t26_1-p1	transcript=TGME49_274180-t26_1 | gene=TGME49_274180 | organism=Toxoplasma_gondii_ME49 | gene_product=hypothetical protein | transcript_product=hypothetical protein | location=TGME49_chrVIII:2947108-2951208(-) | protein_length=1366 | sequence_SO=chromosome | SO=protein_coding | is_pseudo=false	0.021	FALSE	2.029	1	1	1	1	1366	141.3	7.94	1.62	1	0	0	2.411	0.203623	58.6	141.4				45974.7				110834	Not Found	Peak Found	Not Found	Not Found	Not Found	High	1		TGME49_274180	A0A125YWJ3	Uncharacterized protein	TGME49_274180
FALSE	Medium	Master Protein	TGME49_301400-t26_1-p1	transcript=TGME49_301400-t26_1 | gene=TGME49_301400 | organism=Toxoplasma_gondii_ME49 | gene_product=hypothetical protein | transcript_product=hypothetical protein | location=TGME49_chrIV:2445313-2452791(-) | protein_length=2264 | sequence_SO=chromosome | SO=protein_coding | is_pseudo=false	0.021	FALSE	2.011	1	1	1	1	2264	237.3	5.48	0	1	0	0	0.594	0.997106	125.5	74.5	32.58		225686	145597	288578			134027	Peak Found	High	Peak Found	Not Found	Not Found	Peak Found	1		TGME49_301400	A0A125YME2	Uncharacterized protein	TGME49_301400
FALSE	Medium	Master Protein	TGME49_241840-t26_1-p1	transcript=TGME49_241840-t26_1 | gene=TGME49_241840 | organism=Toxoplasma_gondii_ME49 | gene_product=hypothetical protein | transcript_product=hypothetical protein | location=TGME49_chrVI:1738338-1742539(+) | protein_length=453 | sequence_SO=chromosome | SO=protein_coding | is_pseudo=false	0.02	FALSE	2.074	6	1	1	1	453	49.1	7.8	2.1	1	0	0	0.357	0.894642	147.4	52.6	26.83	0.76	144434		212071	62062.7	62733.5		Peak Found	Not Found	Peak Found	High	Peak Found	Not Found	1	Met-loss+Acetyl [N-Term]	TGME49_241840	A0A125YYC1	CUE domain-containing protein	TGME49_241840
FALSE	Medium	Master Protein	TGME49_231370-t26_1-p1	transcript=TGME49_231370-t26_1 | gene=TGME49_231370 | organism=Toxoplasma_gondii_ME49 | gene_product=phospholipase, patatin family protein | transcript_product=phospholipase, patatin family protein | location=TGME49_chrVIII:1377012-1386339(-) | protein_length=2904 | sequence_SO=chromosome | SO=protein_coding | is_pseudo=false	0.02	FALSE	2.067	0	1	1	1	2904	315.1	6.25	0	1	0	0	0.449	0.927323	138	62	8.01	6.84	1.64885e+06	1.40745e+06	1.50081e+06	674559	678440	599517	High	Peak Found	Peak Found	Peak Found	Peak Found	Peak Found	1		TGME49_231370	S8GAX0	Phospholipase, patatin family protein (EC 3.1.1.5)	TGME49_231370
FALSE	Medium	Master Protein	TGME49_288370-t26_1-p1	transcript=TGME49_288370-t26_1 | gene=TGME49_288370 | organism=Toxoplasma_gondii_ME49 | gene_product=hypothetical protein | transcript_product=hypothetical protein | location=TGME49_chrIX:2479431-2481833(-) | protein_length=732 | sequence_SO=chromosome | SO=protein_coding | is_pseudo=false	0.02	FALSE	2.055	2	1	1	1	732	79	9.23	0	1	0	0													Not Found	Not Found	High	Not Found	Not Found	Not Found	1		TGME49_288370	S8GHC2	Uncharacterized protein	TGME49_288370
FALSE	Medium	Master Protein	TGME49_285830-t26_1-p1	transcript=TGME49_285830-t26_1 | gene=TGME49_285830 | organism=Toxoplasma_gondii_ME49 | gene_product=hypothetical protein | transcript_product=hypothetical protein | location=TGME49_chrV:2181063-2198343(-) | protein_length=3329 | sequence_SO=chromosome | SO=protein_coding | is_pseudo=false	0.02	FALSE	2.05	0	1	2	1	3329	360.4	7.99	0	1	0	0													Not Found	Not Found	High	Not Found	Not Found	High	1		TGME49_285830	S8FBN3	Uncharacterized protein	TGME49_285830
FALSE	Medium	Master Protein	TGME49_219760-t26_1-p1	transcript=TGME49_219760-t26_1 | gene=TGME49_219760 | organism=Toxoplasma_gondii_ME49 | gene_product=N-acetyltransferase family protein | transcript_product=N-acetyltransferase family protein | location=TGME49_chrXII:657918-661431(-) | protein_length=221 | sequence_SO=chromosome | SO=protein_coding | is_pseudo=false	0.02	FALSE	2.047	8	1	1	1	221	24.6	8.6	0	1	0	0													High	Not Found	Not Found	Not Found	Not Found	Not Found	1		TGME49_219760	S8G8J1	N-acetyltransferase family protein (EC 2.3.1.88)	TGME49_219760
FALSE	Medium	Master Protein	TGME49_289790-t26_1-p1	transcript=TGME49_289790-t26_1 | gene=TGME49_289790 | organism=Toxoplasma_gondii_ME49 | gene_product=hypothetical protein | transcript_product=hypothetical protein | location=TGME49_chrIX:3456531-3459714(-) | protein_length=915 | sequence_SO=chromosome | SO=protein_coding | is_pseudo=false	0.018	FALSE	2.111	1	1	1	1	915	97.7	8.85	2.07	1	0	0													Not Found	Not Found	High	Not Found	Not Found	Not Found	1		TGME49_289790	S8G8C0	Uncharacterized protein	TGME49_289790
FALSE	Medium	Master Protein	TGME49_309780-t26_1-p1	transcript=TGME49_309780-t26_1 | gene=TGME49_309780 | organism=Toxoplasma_gondii_ME49 | gene_product=hypothetical protein | transcript_product=hypothetical protein | location=TGME49_chrXI:806401-809698(+) | protein_length=270 | sequence_SO=chromosome | SO=protein_coding | is_pseudo=false	0.018	FALSE	2.107	3	1	1	1	270	30.4	9.91	1.72	1	0	0	0.139	0.10107	175.6	24.4	21.46		396531		292052			47200.6	High	Not Found	Peak Found	Not Found	Not Found	Peak Found	1		TGME49_309780	S8ES67	Uncharacterized protein	TGME49_309780
FALSE	Medium	Master Protein	TGME49_221280-t26_1-p1	transcript=TGME49_221280-t26_1 | gene=TGME49_221280 | organism=Toxoplasma_gondii_ME49 | gene_product=hypothetical protein | transcript_product=hypothetical protein | location=TGME49_chrII:203726-220400(+) | protein_length=4047 | sequence_SO=chromosome | SO=protein_coding | is_pseudo=false	0.018	FALSE	2.106	0	1	2	1	4047	439	7.12	0	1	0	0													Not Found	Not Found	High	Not Found	High	Not Found	1		TGME49_221280	S8GJD2	Uncharacterized protein	TGME49_221280
FALSE	Medium	Master Protein	TGME49_244120-t26_1-p1	transcript=TGME49_244120-t26_1 | gene=TGME49_244120 | organism=Toxoplasma_gondii_ME49 | gene_product=hypothetical protein | transcript_product=hypothetical protein | location=TGME49_chrVI:3037866-3046505(-) | protein_length=2253 | sequence_SO=chromosome | SO=protein_coding | is_pseudo=false	0.018	FALSE	2.102	1	1	1	1	2253	248.5	8.35	0	1	0	0													Not Found	Not Found	High	Not Found	Not Found	Not Found	1		TGME49_244120	S8FA60	CW-type domain-containing protein	TGME49_244120
FALSE	Medium	Master Protein	TGME49_215020-t26_1-p1	transcript=TGME49_215020-t26_1 | gene=TGME49_215020 | organism=Toxoplasma_gondii_ME49 | gene_product=hypothetical protein | transcript_product=hypothetical protein | location=TGME49_chrX:6684116-6689863(-) | protein_length=530 | sequence_SO=chromosome | SO=protein_coding | is_pseudo=false	0.018	FALSE	2.088	2	1	1	1	530	59.3	10.18	1.78	1	0	0	0.488	0.980326	134.4	65.6	45.56	60.64	623200	1.01662e+06	1.60133e+06	113391	521008	496470	Peak Found	Peak Found	High	Peak Found	Peak Found	Peak Found	1		TGME49_215020	S8EVV8	Uncharacterized protein	TGME49_215020
FALSE	Medium	Master Protein	TGME49_312700-t26_1-p1	transcript=TGME49_312700-t26_1 | gene=TGME49_312700 | organism=Toxoplasma_gondii_ME49 | gene_product=hypothetical protein | transcript_product=hypothetical protein | location=TGME49_chrXI:2910721-2923369(+) | protein_length=2966 | sequence_SO=chromosome | SO=protein_coding | is_pseudo=false	0.018	FALSE	2.087	1	1	1	1	2966	322.1	8.41	0	1	0	0	1.228	0.63601	89.8	110.2	29.4	50.48	126311	137802	212325		116489	245821	Peak Found	Peak Found	Peak Found	Not Found	Peak Found	High	1		TGME49_312700	S8EY05	Uncharacterized protein	TGME49_312700
FALSE	Medium	Master Protein	TGME49_208800-t26_1-p1	transcript=TGME49_208800-t26_1 | gene=TGME49_208800 | organism=Toxoplasma_gondii_ME49 | gene_product=mediator complex subunit MED18 | transcript_product=mediator complex subunit MED18 | location=TGME49_chrIb:866544-869609(+) | protein_length=302 | sequence_SO=chromosome | SO=protein_coding | is_pseudo=false	0.017	FALSE	2.131	3	1	2	1	302	33.7	6.55	0	1	0	0	0.368	0.87093	146.2	53.8	35.2		179465	342576	376841		126113		High	High	Peak Found	Not Found	Peak Found	Not Found	1		TGME49_208800	A0A125YRQ5	Mediator complex subunit MED18	MED18 TGME49_208800
FALSE	Medium	Master Protein	TGME49_275420-t26_1-p1	transcript=TGME49_275420-t26_1 | gene=TGME49_275420 | organism=Toxoplasma_gondii_ME49 | gene_product=histone lysine-specific demethylase LSD1/BHC110/KDMA1A | transcript_product=histone lysine-specific demethylase LSD1/BHC110/KDMA1A | location=TGME49_chrX:7239338-7251572(-) | protein_length=2904 | sequence_SO=chromosome | SO=protein_coding | is_pseudo=false	0.017	FALSE	2.126	0	1	1	1	2904	309.4	6.28	0	1	0	0													Not Found	Not Found	Not Found	Not Found	Not Found	High	1		TGME49_275420	S8G459	Histone lysine-specific demethylase LSD1/BHC110/KDMA1A (EC 1.5.3.-)	TGME49_275420
FALSE	Medium	Master Protein	TGME49_235750-t26_1-p1	transcript=TGME49_235750-t26_1 | gene=TGME49_235750 | organism=Toxoplasma_gondii_ME49 | gene_product=ULK kinase | transcript_product=ULK kinase | location=TGME49_chrX:5092272-5097128(+) | protein_length=363 | sequence_SO=chromosome | SO=protein_coding | is_pseudo=false	0.017	FALSE	2.124	2	1	2	1	363	41.2	8.65	0	1	0	0	0.01	2.1327e-16	200		44.11		174566	148013	324459				Peak Found	High	High	Not Found	Not Found	Not Found	1		TGME49_235750	A0A125YXB2	ULK kinase (EC 2.7.11.17)	TGME49_235750
FALSE	Medium	Master Protein	TGME49_202550-t26_1-p1	transcript=TGME49_202550-t26_1 | gene=TGME49_202550 | organism=Toxoplasma_gondii_ME49 | gene_product=NLI interacting factor family phosphatase | transcript_product=NLI interacting factor family phosphatase | location=TGME49_chrVIIa:3226399-3234381(+) | protein_length=2212 | sequence_SO=chromosome | SO=protein_coding | is_pseudo=false	0.017	FALSE	2.122	1	1	1	1	2212	233	6.86	1.7	1	0	0													Not Found	Not Found	Not Found	Not Found	High	Not Found	1		TGME49_202550	S8F348	NLI interacting factor family phosphatase (EC 3.1.3.16)	TGME49_202550
FALSE	Medium	Master Protein	TGME49_261620-t26_1-p1	transcript=TGME49_261620-t26_1 | gene=TGME49_261620 | organism=Toxoplasma_gondii_ME49 | gene_product=hypothetical protein | transcript_product=hypothetical protein | location=TGME49_chrVIIb:1622534-1624741(-) | protein_length=254 | sequence_SO=chromosome | SO=protein_coding | is_pseudo=false	0.015	FALSE	2.17	3	1	1	1	254	29.7	10.11	0	1	0	0	0.456	0.970957	137.3	62.7	23.62	72	196192	239361	147601	27537.6	89536.8	160805	Peak Found	Peak Found	High	Peak Found	Peak Found	Peak Found	1		TGME49_261620	A0A125YI35	Uncharacterized protein	TGME49_261620
FALSE	Medium	Master Protein	TGME49_250010-t26_1-p1	transcript=TGME49_250010-t26_1 | gene=TGME49_250010 | organism=Toxoplasma_gondii_ME49 | gene_product=Sad1 / UNC family C-terminal protein | transcript_product=Sad1 / UNC family C-terminal protein | location=TGME49_chrXII:4980792-4989557(-) | protein_length=796 | sequence_SO=chromosome | SO=protein_coding | is_pseudo=false	0.015	FALSE	2.167	1	1	1	1	796	88	6.52	1.72	1	0	0	0.346	0.88922	148.6	51.4					152151	52680			Not Found	Not Found	High	Peak Found	Not Found	Not Found	1		TGME49_250010	S8ES94	Sad1 / UNC family C-terminal protein	TGME49_250010
FALSE	Medium	Master Protein	TGME49_316750-t26_1-p1	transcript=TGME49_316750-t26_1 | gene=TGME49_316750 | organism=Toxoplasma_gondii_ME49 | gene_product=DEAD/DEAH box helicase domain-containing protein | transcript_product=DEAD/DEAH box helicase domain-containing protein | location=TGME49_chrXI:5554928-5570170(-) | protein_length=1991 | sequence_SO=chromosome | SO=protein_coding | is_pseudo=false	0.015	FALSE	2.163	1	1	1	1	1991	219.6	8.5	0	1	0	0	0.01	2.1327e-16	200		39.97		52155.4	85818	121219				Peak Found	Peak Found	High	Not Found	Not Found	Not Found	1		TGME49_316750	S8EQE7	DEAD/DEAH box helicase domain-containing protein	TGME49_316750
FALSE	Medium	Master Protein	TGME49_258720-t26_1-p1	transcript=TGME49_258720-t26_1 | gene=TGME49_258720 | organism=Toxoplasma_gondii_ME49 | gene_product=Ubiquitin family protein, putative | transcript_product=Ubiquitin family protein, putative | location=TGME49_chrVIIb:3226497-3227287(+) | protein_length=73 | sequence_SO=chromosome | SO=protein_coding | is_pseudo=false	0.015	FALSE	2.149	8	1	2	1	73	8.6	7.28	0	1	0	0	0.601	0.997106	124.9	75.1	14.6	18.91	228075		185381	92191.9	123548	134856	High	Not Found	High	Peak Found	Peak Found	Peak Found	1		TGME49_258720	A0A125YUU2	Ubiquitin family protein, putative	TGME49_258720
FALSE	Medium	Master Protein	TGME49_310770-t26_1-p1	transcript=TGME49_310770-t26_1 | gene=TGME49_310770 | organism=Toxoplasma_gondii_ME49 | gene_product=hypothetical protein | transcript_product=hypothetical protein | location=TGME49_chrXI:1583772-1587139(-) | protein_length=342 | sequence_SO=chromosome | SO=protein_coding | is_pseudo=false	0.015	FALSE	2.145	3	1	1	1	342	38.8	9.38	0	1	0	0	0.512	0.989283	132.3	67.7		63.97	244756			76982.3		204144	High	Not Found	Not Found	Peak Found	Not Found	Peak Found	1		TGME49_310770	A0A125YVS2	Uncharacterized protein	TGME49_310770
FALSE	Medium	Master Protein	TGME49_236800-t26_1-p1	transcript=TGME49_236800-t26_1 | gene=TGME49_236800 | organism=Toxoplasma_gondii_ME49 | gene_product=hypothetical protein | transcript_product=hypothetical protein | location=TGME49_chrX:5513241-5520238(-) | protein_length=475 | sequence_SO=chromosome | SO=protein_coding | is_pseudo=false	0.014	FALSE	2.211	5	1	1	1	475	52.3	5.3	0	1	0	0													Not Found	Not Found	High	Not Found	Not Found	Not Found	1		TGME49_236800	S8EZJ9	Uncharacterized protein	TGME49_236800
FALSE	Medium	Master Protein	TGME49_210820-t26_1-p1	transcript=TGME49_210820-t26_1 | gene=TGME49_210820 | organism=Toxoplasma_gondii_ME49 | gene_product=hypothetical protein | transcript_product=hypothetical protein | location=TGME49_chrIV:2029409-2033406(-) | protein_length=1062 | sequence_SO=chromosome | SO=protein_coding | is_pseudo=false	0.014	FALSE	2.21	1	1	1	1	1062	112.9	6.68	0	1	0	0	1.807	0.40704	71.3	128.7		75.37		27214		140078	36135	49170.1	Not Found	Peak Found	Not Found	Peak Found	High	Peak Found	1		TGME49_210820	A0A125YKS3	Uncharacterized protein	TGME49_210820
FALSE	Medium	Master Protein	TGME49_270740-t26_1-p1	transcript=TGME49_270740-t26_1 | gene=TGME49_270740 | organism=Toxoplasma_gondii_ME49 | gene_product=Cwf15/Cwc15 cell cycle control protein | transcript_product=Cwf15/Cwc15 cell cycle control protein | location=TGME49_chrVIII:5029561-5032871(-) | protein_length=210 | sequence_SO=chromosome | SO=protein_coding | is_pseudo=false	0.014	FALSE	2.209	6	1	1	1	210	24	6.6	1.65	1	0	0	0.39	0.904508	143.9	56.1	11.23	5.02	278772	323704	349096		121716	130668	Peak Found	Peak Found	High	Not Found	Peak Found	Peak Found	1		TGME49_270740	S8F4N4	Cwf15/Cwc15 cell cycle control protein	TGME49_270740
FALSE	Medium	Master Protein	TGME49_259570-t26_1-p1	transcript=TGME49_259570-t26_1 | gene=TGME49_259570 | organism=Toxoplasma_gondii_ME49 | gene_product=CMP/dCMP deaminase, zinc-binding, putative | transcript_product=CMP/dCMP deaminase, zinc-binding, putative | location=TGME49_chrVIIb:2765421-2765957(+) | protein_length=178 | sequence_SO=chromosome | SO=protein_coding | is_pseudo=false	0.014	FALSE	2.205	8	1	1	1	178	19.8	7.84	0	1	0	0	0.547	0.998881	129.3	70.7	2.91	12.24	227152	214415	222404	132604		111480	Peak Found	High	Peak Found	Peak Found	Not Found	Peak Found	1		TGME49_259570	A0A125YS21	CMP/dCMP deaminase, zinc-binding, putative (EC 3.5.4.1)	TGME49_259570
FALSE	Medium	Master Protein	TGME49_249702-t26_1-p1	transcript=TGME49_249702-t26_1 | gene=TGME49_249702 | organism=Toxoplasma_gondii_ME49 | gene_product=MC family transporter, putative | transcript_product=MC family transporter, putative | location=TGME49_chrXII:4745450-4749021(+) | protein_length=287 | sequence_SO=chromosome | SO=protein_coding | is_pseudo=false	0.014	FALSE	2.204	5	1	2	1	287	31.2	9.82	2.1	1	0	0	0.514	0.986681	132.1	67.9	27.89	8.06	541337		362971	241286	215259		High	Not Found	Peak Found	Peak Found	Peak Found	Not Found	1		TGME49_249702	A0A125YVW4	MC family transporter, putative	TGME49_249702
FALSE	Medium	Master Protein	TGME49_277220-t26_1-p1	transcript=TGME49_277220-t26_1 | gene=TGME49_277220 | organism=Toxoplasma_gondii_ME49 | gene_product=hypothetical protein | transcript_product=hypothetical protein | location=TGME49_chrXII:6703281-6705701(-) | protein_length=654 | sequence_SO=chromosome | SO=protein_coding | is_pseudo=false	0.014	FALSE	2.201	2	1	2	1	654	70.2	8.09	0	1	0	0	0.406	0.952399	142.3	57.7	23.32	27.49	116464	108343	164309		38810.6	57539.8	High	Peak Found	Peak Found	Not Found	Peak Found	High	1		TGME49_277220	S8EQ05	RECA_2 domain-containing protein	TGME49_277220
FALSE	Medium	Master Protein	TGME49_232030-t26_1-p1	transcript=TGME49_232030-t26_1 | gene=TGME49_232030 | organism=Toxoplasma_gondii_ME49 | gene_product=hypothetical protein | transcript_product=hypothetical protein | location=TGME49_chrVIII:1773014-1776194(+) | protein_length=208 | sequence_SO=chromosome | SO=protein_coding | is_pseudo=false	0.014	FALSE	2.199	6	1	2	1	208	23.4	5.45	3.84	1	0	0	1.678	0.200931	74.7	125.3	59.44	55.56	91215.4	223475		90557.8	334986	239598	Peak Found	Peak Found	Not Found	Peak Found	High	High	1		TGME49_232030	A0A125YM25	Uncharacterized protein	TGME49_232030
FALSE	Medium	Master Protein	TGME49_263190-t26_1-p1	transcript=TGME49_263190-t26_1 | gene=TGME49_263190 | organism=Toxoplasma_gondii_ME49 | gene_product=adenylosuccinate lyase, putative | transcript_product=adenylosuccinate lyase, putative | location=TGME49_chrVIIb:730042-736866(-) | protein_length=500 | sequence_SO=chromosome | SO=protein_coding | is_pseudo=false	0.014	FALSE	2.191	2	1	1	1	500	55.1	6.1	0	1	0	0	0.01	2.1327e-16	200		31.8		161002	121932	229195				High	Peak Found	Peak Found	Not Found	Not Found	Not Found	1		TGME49_263190	S8F847	Adenylosuccinate lyase (ASL) (EC 4.3.2.2) (Adenylosuccinase)	TGME49_263190
FALSE	Medium	Master Protein	TGME49_225910-t26_1-p1	transcript=TGME49_225910-t26_1 | gene=TGME49_225910 | organism=Toxoplasma_gondii_ME49 | gene_product=hypothetical protein | transcript_product=hypothetical protein | location=TGME49_chrX:1940952-1944984(+) | protein_length=1259 | sequence_SO=chromosome | SO=protein_coding | is_pseudo=false	0.014	FALSE	2.188	1	1	1	1	1259	129.1	9.7	0	1	0	0													Not Found	High	Not Found	Not Found	Not Found	Not Found	1		TGME49_225910	S8G5V9	Uncharacterized protein	TGME49_225910
FALSE	Medium	Master Protein	TGME49_239130-t26_1-p1	transcript=TGME49_239130-t26_1 | gene=TGME49_239130 | organism=Toxoplasma_gondii_ME49 | gene_product=Tyrosine kinase-like (TKL) protein | transcript_product=Tyrosine kinase-like (TKL) protein | location=TGME49_chrVI:476901-482525(+) | protein_length=1673 | sequence_SO=chromosome | SO=protein_coding | is_pseudo=false	0.013	FALSE	2.309	1	1	1	1	1673	181.7	9.33	0	1	0	0	0.01	2.1327e-16	200		45.62			116292	227031				Not Found	Peak Found	High	Not Found	Not Found	Not Found	1		TGME49_239130	S8GG86	Tyrosine kinase-like (TKL) protein (EC 2.7.11.25)	TGME49_239130
FALSE	Medium	Master Protein	TGME49_309580-t26_1-p1	transcript=TGME49_309580-t26_1 | gene=TGME49_309580 | organism=Toxoplasma_gondii_ME49 | gene_product=transporter, major facilitator family protein | transcript_product=transporter, major facilitator family protein | location=TGME49_chrXI:734891-743546(+) | protein_length=636 | sequence_SO=chromosome | SO=protein_coding | is_pseudo=false	0.013	FALSE	2.308	2	1	3	1	636	70.6	8.94	2.06	1	0	0	0.526	0.988121	131	69	45.69	10.63		290522	567805	190096	235360	213733	Not Found	High	High	Peak Found	High	Peak Found	1		TGME49_309580	S8ES78	Transporter, major facilitator family protein	TGME49_309580
FALSE	Medium	Master Protein	TGME49_313880-t26_1-p1	transcript=TGME49_313880-t26_1 | gene=TGME49_313880 | organism=Toxoplasma_gondii_ME49 | gene_product=nuclear protein-like family protein | transcript_product=nuclear protein-like family protein | location=TGME49_chrXI:3770308-3771261(+) | protein_length=317 | sequence_SO=chromosome | SO=protein_coding | is_pseudo=false	0.013	FALSE	2.306	3	1	1	1	317	35.2	9.36	0	1	0	0													Not Found	Not Found	High	Not Found	Not Found	Not Found	1		TGME49_313880	A0A125YG64	Nuclear protein-like family protein	TGME49_313880
FALSE	Medium	Master Protein	TGME49_267720-t26_1-p1	transcript=TGME49_267720-t26_1 | gene=TGME49_267720 | organism=Toxoplasma_gondii_ME49 | gene_product=transporter, cation channel family protein | transcript_product=transporter, cation channel family protein | location=TGME49_chrIX:411720-422358(+) | protein_length=1356 | sequence_SO=chromosome | SO=protein_coding | is_pseudo=false	0.013	FALSE	2.303	2	1	1	1	1356	147.2	7.5	0	1	0	0													Not Found	Not Found	Not Found	Not Found	Not Found	High	1		TGME49_267720	S8G746	Transporter, cation channel family protein	TGME49_267720
FALSE	Medium	Master Protein	TGME49_313830-t26_1-p1	transcript=TGME49_313830-t26_1 | gene=TGME49_313830 | organism=Toxoplasma_gondii_ME49 | gene_product=AARP2CN (NUC121) domain-containing protein | transcript_product=AARP2CN (NUC121) domain-containing protein | location=TGME49_chrXI:3711966-3722002(+) | protein_length=1267 | sequence_SO=chromosome | SO=protein_coding | is_pseudo=false	0.013	FALSE	2.3	1	1	1	1	1267	142.7	6.93	0	1	0	0	0.662	0.986681	120.4	79.6	47.78	2.67	110082	222407		101615	105519		Peak Found	High	Not Found	Peak Found	Peak Found	Not Found	1		TGME49_313830	A0A125YYP7	AARP2CN (NUC121) domain-containing protein	TGME49_313830
FALSE	Medium	Master Protein	TGME49_293190-t26_1-p1	transcript=TGME49_293190-t26_1 | gene=TGME49_293190 | organism=Toxoplasma_gondii_ME49 | gene_product=endonuclease/exonuclease/phosphatase family protein | transcript_product=endonuclease/exonuclease/phosphatase family protein | location=TGME49_chrIa:148267-156009(+) | protein_length=682 | sequence_SO=chromosome | SO=protein_coding | is_pseudo=false	0.013	FALSE	2.292	1	1	9	1	682	76.2	5.47	0	1	0	0	0.727	0.950045	115.8	84.2	13.76	13.68	3.51834e+06	3.15514e+06	4.13585e+06	2043376	2.55727e+06	2.66195e+06	High	High	High	High	High	High	1		TGME49_293190	A0A125YFF2	Endonuclease/exonuclease/phosphatase family protein (EC 3.1.3.56)	TGME49_293190
FALSE	Medium	Master Protein	TGME49_291850-t26_1-p1	transcript=TGME49_291850-t26_1 | gene=TGME49_291850 | organism=Toxoplasma_gondii_ME49 | gene_product=ribosomal protein RPS30 | transcript_product=ribosomal protein RPS30 | location=TGME49_chrIX:4381850-4382437(-) | protein_length=59 | sequence_SO=chromosome | SO=protein_coding | is_pseudo=false	0.013	FALSE	2.292	12	1	7	1	59	6.6	12.41	7.17	1	0	0	0.516	0.974655	131.9	68.1	19.75	18.42	9.84646e+06	1.17426e+07	1.45774e+07	4.75005e+06	6.05669e+06	6.90971e+06	High	High	High	Peak Found	Peak Found	High	1		TGME49_291850	A0A125YL32	40S ribosomal protein S30	RPS30 TGME49_291850
FALSE	Medium	Master Protein	TGME49_276130-t26_1-p1	transcript=TGME49_276130-t26_1 | gene=TGME49_276130 | organism=Toxoplasma_gondii_ME49 | gene_product=cathepsin CPC2 | transcript_product=cathepsin CPC2 | location=TGME49_chrIII:126282-134747(-) | protein_length=753 | sequence_SO=chromosome | SO=protein_coding | is_pseudo=false	0.013	FALSE	2.286	2	1	1	1	753	82.9	5.58	1.6	1	0	0	1.256	0.557827	88.7	111.3	49.9	22.58	205600	98352.5		152011	209765		Peak Found	Peak Found	Not Found	Peak Found	High	Not Found	1		TGME49_276130	A0A125YLA1	Cathepsin J (EC 3.4.14.1) (Dipeptidyl peptidase 1) (Dipeptidyl peptidase 1 exclusion domain chain) (Dipeptidyl peptidase 1 light chain) (Dipeptidyl peptidase I) (Dipeptidyl peptidase I exclusion domain chain) (Dipeptidyl peptidase I light chain) (Dipeptidyl transferase)	CPC2 TGME49_276130
FALSE	Medium	Master Protein	TGME49_278620-t26_1-p1	transcript=TGME49_278620-t26_1 | gene=TGME49_278620 | organism=Toxoplasma_gondii_ME49 | gene_product=hypothetical protein | transcript_product=hypothetical protein | location=TGME49_chrXII:5994337-5995527(+) | protein_length=282 | sequence_SO=chromosome | SO=protein_coding | is_pseudo=false	0.013	FALSE	2.273	6	1	1	1	282	30.5	4.42	0	1	0	0	100	2.1327e-16		200		138.76				4.07848e+06	38740.4		Not Found	Not Found	Not Found	High	Peak Found	Not Found	1		TGME49_278620	A0A125YMC7	Uncharacterized protein	TGME49_278620
FALSE	Medium	Master Protein	TGME49_315980-t26_1-p1	transcript=TGME49_315980-t26_1 | gene=TGME49_315980 | organism=Toxoplasma_gondii_ME49 | gene_product=EREBP-4 family protein | transcript_product=EREBP-4 family protein | location=TGME49_chrXI:5117481-5120242(+) | protein_length=300 | sequence_SO=chromosome | SO=protein_coding | is_pseudo=false	0.013	FALSE	2.271	4	1	1	1	300	33.2	6.89	0	1	0	0													Not Found	Not Found	High	Not Found	Not Found	Not Found	1		TGME49_315980	S8EQK2	EREBP-4 family protein	TGME49_315980
FALSE	Medium	Master Protein	TGME49_281640-t26_1-p1	transcript=TGME49_281640-t26_1 | gene=TGME49_281640 | organism=Toxoplasma_gondii_ME49 | gene_product=hypothetical protein | transcript_product=hypothetical protein | location=TGME49_chrVIIa:4237402-4243986(+) | protein_length=948 | sequence_SO=chromosome | SO=protein_coding | is_pseudo=false	0.013	FALSE	2.267	1	1	2	1	948	99.9	7.97	2.03	1	0	0	0.268	0.487557	157.7	42.3		2.08	1.07074e+06			283124	291565		Peak Found	Not Found	Not Found	High	High	Not Found	1		TGME49_281640	S8GEV9	Uncharacterized protein	TGME49_281640
FALSE	Medium	Master Protein	TGME49_208850-t26_1-p1	transcript=TGME49_208850-t26_1 | gene=TGME49_208850 | organism=Toxoplasma_gondii_ME49 | gene_product=SAG-related sequence SRS11 | transcript_product=SAG-related sequence SRS11 | location=TGME49_chrIb:908487-909059(+) | protein_length=190 | sequence_SO=chromosome | SO=protein_coding | is_pseudo=false	0.013	FALSE	2.248	9	1	1	1	190	19.4	7.91	0	1	0	0	0.52	0.988925	131.6	68.4	62.23	80.47	370369	134293	141967	254712	73769.3	67693.6	Peak Found	Peak Found	Peak Found	High	Peak Found	Peak Found	1		TGME49_208850	A0A125YPJ9	SAG-related sequence SRS11	SRS11 TGME49_208850
FALSE	Medium	Master Protein	TGME49_214130-t26_1-p1	transcript=TGME49_214130-t26_1 | gene=TGME49_214130 | organism=Toxoplasma_gondii_ME49 | gene_product=hypothetical protein | transcript_product=hypothetical protein | location=TGME49_chrX:6050358-6055274(+) | protein_length=1638 | sequence_SO=chromosome | SO=protein_coding | is_pseudo=false	0.013	FALSE	2.243	1	1	1	1	1638	176.2	9.91	2.24	1	0	0													Not Found	Not Found	High	Not Found	Not Found	Not Found	1		TGME49_214130	S8EZH3	Uncharacterized protein	TGME49_214130
FALSE	Medium	Master Protein	TGME49_316120-t26_1-p1	transcript=TGME49_316120-t26_1 | gene=TGME49_316120 | organism=Toxoplasma_gondii_ME49 | gene_product=hypothetical protein | transcript_product=hypothetical protein | location=TGME49_chrXI:5140164-5143142(+) | protein_length=992 | sequence_SO=chromosome | SO=protein_coding | is_pseudo=false	0.013	FALSE	2.236	1	1	4	1	992	106.4	7.99	0	1	0	0	0.504	0.986681	132.9	67.1	29.17	52.79	230076	349671		101057	276488	143049	High	High	Not Found	Peak Found	High	High	1		TGME49_316120	S8ETL4	Uncharacterized protein	TGME49_316120
FALSE	Medium	Master Protein	TGME49_264960-t26_1-p1	transcript=TGME49_264960-t26_1 | gene=TGME49_264960 | organism=Toxoplasma_gondii_ME49 | gene_product=hypothetical protein | transcript_product=hypothetical protein | location=TGME49_chrIX:1883886-1885996(-) | protein_length=356 | sequence_SO=chromosome | SO=protein_coding | is_pseudo=false	0.013	FALSE	2.234	6	1	1	1	356	37.7	7.55	0	1	0	0													Not Found	Not Found	High	Not Found	Not Found	Not Found	1		TGME49_264960	S8GH37	Uncharacterized protein	TGME49_264960
FALSE	Medium	Master Protein	TGME49_298980-t26_1-p1	transcript=TGME49_298980-t26_1 | gene=TGME49_298980 | organism=Toxoplasma_gondii_ME49 | gene_product=RNA pseudouridine synthase superfamily protein | transcript_product=RNA pseudouridine synthase superfamily protein | location=TGME49_chrIII:2285309-2291136(-) | protein_length=884 | sequence_SO=chromosome | SO=protein_coding | is_pseudo=false	0.013	FALSE	2.229	1	1	1	1	884	97.4	6.98	1.73	1	0	0	0.785	0.889978	112	88	10.08	27.4	302509	249523	263829	191676	207129	310870	Peak Found	High	Peak Found	Peak Found	Peak Found	Peak Found	1		TGME49_298980	S8FD50	RNA pseudouridine synthase superfamily protein	TGME49_298980
FALSE	Medium	Master Protein	TGME49_288960-t26_1-p1	transcript=TGME49_288960-t26_1 | gene=TGME49_288960 | organism=Toxoplasma_gondii_ME49 | gene_product=hypothetical protein | transcript_product=hypothetical protein | location=TGME49_chrIX:2876982-2887985(-) | protein_length=3519 | sequence_SO=chromosome | SO=protein_coding | is_pseudo=false	0.012	FALSE	2.385	0	1	1	1	3519	385.1	6.58	0	1	0	0	1.005	0.672077	99.7	100.3	30.2	53.09	392002	263573	222585	582238	264911	236807	Peak Found	Peak Found	Peak Found	High	Peak Found	Peak Found	1		TGME49_288960	S8EWT3	Uncharacterized protein	TGME49_288960
FALSE	Medium	Master Protein	TGME49_234530-t26_1-p1	transcript=TGME49_234530-t26_1 | gene=TGME49_234530 | organism=Toxoplasma_gondii_ME49 | gene_product=hypothetical protein | transcript_product=hypothetical protein | location=TGME49_chrX:4441604-4442602(+) | protein_length=168 | sequence_SO=chromosome | SO=protein_coding | is_pseudo=false	0.012	FALSE	2.377	8	1	1	1	168	17.5	4.53	2.14	1	0	0													Not Found	Not Found	Not Found	High	Not Found	Not Found	1		TGME49_234530	A0A125YP38	Uncharacterized protein	TGME49_234530
FALSE	Medium	Master Protein	TGME49_222180-t26_1-p1	transcript=TGME49_222180-t26_1 | gene=TGME49_222180 | organism=Toxoplasma_gondii_ME49 | gene_product=hypothetical protein | transcript_product=hypothetical protein | location=TGME49_chrII:933700-934302(-) | protein_length=200 | sequence_SO=chromosome | SO=protein_coding | is_pseudo=false	0.012	FALSE	2.374	5	1	1	1	200	22.5	11.33	0	1	0	0	100	2.1327e-16		200						67853.1			Not Found	Not Found	Not Found	High	Not Found	Not Found	1		TGME49_222180	S8GJM3	Uncharacterized protein	TGME49_222180
FALSE	Medium	Master Protein	TGME49_236990-t26_1-p1	transcript=TGME49_236990-t26_1 | gene=TGME49_236990 | organism=Toxoplasma_gondii_ME49 | gene_product=beta-ketoacyl synthase, N-terminal domain-containing protein | transcript_product=beta-ketoacyl synthase, N-terminal domain-containing protein | location=TGME49_chrX:5650330-5656008(+) | protein_length=1892 | sequence_SO=chromosome | SO=protein_coding | is_pseudo=false	0.012	FALSE	2.353	0	1	1	1	1892	204.3	6.83	0	1	0	0													High	Not Found	Not Found	Not Found	Not Found	Not Found	1		TGME49_236990	S8GDX1	Beta-ketoacyl synthase, N-terminal domain-containing protein (EC 2.3.1.94)	TGME49_236990
FALSE	Medium	Master Protein	TGME49_316420-t26_1-p1	transcript=TGME49_316420-t26_1 | gene=TGME49_316420 | organism=Toxoplasma_gondii_ME49 | gene_product=leucine rich repeat-containing protein | transcript_product=leucine rich repeat-containing protein | location=TGME49_chrXI:5280056-5280748(+) | protein_length=230 | sequence_SO=chromosome | SO=protein_coding | is_pseudo=false	0.012	FALSE	2.351	3	1	1	1	230	25.9	7.69	0	1	0	0	0.568	0.999133	127.6	72.4	35.86	13.7	774554	974906	1.53144e+06	448124	553338	587197	Peak Found	Peak Found	Peak Found	Peak Found	High	Peak Found	1		TGME49_316420	A0A125YPR1	Leucine rich repeat-containing protein	TGME49_316420
FALSE	Medium	Master Protein	TGME49_312830-t26_1-p1	transcript=TGME49_312830-t26_1 | gene=TGME49_312830 | organism=Toxoplasma_gondii_ME49 | gene_product=hypothetical protein | transcript_product=hypothetical protein | location=TGME49_chrXI:2934408-2937383(+) | protein_length=991 | sequence_SO=chromosome | SO=protein_coding | is_pseudo=false	0.012	FALSE	2.349	2	1	1	1	991	106.9	6.93	2.02	1	0	0	0.232	0.58094	162.4	37.6	53.76		198730	87270	295482			46072.6	Peak Found	Peak Found	High	Not Found	Not Found	Peak Found	1		TGME49_312830	S8ERI3	Uncharacterized protein	TGME49_312830
FALSE	Medium	Master Protein	TGME49_264670-t26_1-p1	transcript=TGME49_264670-t26_1 | gene=TGME49_264670 | organism=Toxoplasma_gondii_ME49 | gene_product=DNA polymerase family B protein | transcript_product=DNA polymerase family B protein | location=TGME49_chrIX:2116655-2133337(+) | protein_length=4257 | sequence_SO=chromosome | SO=protein_coding | is_pseudo=false	0.012	FALSE	2.343	0	1	2	1	4257	457	8.28	2.35	1	0	0	0.52	0.986681	131.6	68.4	45.87	37.65	1.56578e+06	580585	1.07564e+06		425702	734597	High	High	Peak Found	Not Found	Peak Found	Peak Found	1		TGME49_264670	S8EWI2	DNA-directed DNA polymerase (EC 2.7.7.7)	TGME49_264670
FALSE	Medium	Master Protein	TGME49_230490-t26_1-p1	transcript=TGME49_230490-t26_1 | gene=TGME49_230490 | organism=Toxoplasma_gondii_ME49 | gene_product=phosphatidylinositol-4-phosphate 5-kinase | transcript_product=phosphatidylinositol-4-phosphate 5-kinase | location=TGME49_chrVIII:818811-834982(+) | protein_length=1293 | sequence_SO=chromosome | SO=protein_coding | is_pseudo=false	0.012	FALSE	2.342	2	1	1	1	1293	143.1	7.3	0	1	0	0													High	Not Found	Not Found	Not Found	Not Found	Not Found	1		TGME49_230490	S8F6A4	Phosphatidylinositol-4-phosphate 5-kinase (EC 2.7.1.68)	TGME49_230490
FALSE	Medium	Master Protein	TGME49_316150-t26_1-p1	transcript=TGME49_316150-t26_1 | gene=TGME49_316150 | organism=Toxoplasma_gondii_ME49 | gene_product=ULK kinase | transcript_product=ULK kinase | location=TGME49_chrXI:5158701-5167184(+) | protein_length=2097 | sequence_SO=chromosome | SO=protein_coding | is_pseudo=false	0.012	FALSE	2.342	1	1	1	1	2097	224.5	7.42	0	1	0	0	0.404	0.952399	142.5	57.5	15.7		110582		88485.5		39947.2		Peak Found	Not Found	High	Not Found	Peak Found	Not Found	1		TGME49_316150	S8GBH1	ULK kinase (EC 2.7.11.18)	TGME49_316150
FALSE	Medium	Master Protein	TGME49_302450-t26_1-p1	transcript=TGME49_302450-t26_1 | gene=TGME49_302450 | organism=Toxoplasma_gondii_ME49 | gene_product=TFIIH basal transcription factor complex helicase XPB subunit, putative | transcript_product=TFIIH basal transcription factor complex helicase XPB subunit, putative | location=KE138975:35-1990(+) | protein_length=266 | sequence_SO=supercontig | SO=protein_coding | is_pseudo=false	0.012	FALSE	2.339	7	1	2	1	266	30.8	9.6	0	1	0	0	0.496	0.978145	133.6	66.4	81.23	66.07	464775	799953	75078.6	139056	382883		Peak Found	Peak Found	Peak Found	High	High	Not Found	1		TGME49_302450
FALSE	Medium	Master Protein	TGME49_213570-t26_1-p1	transcript=TGME49_213570-t26_1 | gene=TGME49_213570 | organism=Toxoplasma_gondii_ME49 | gene_product=hypothetical protein | transcript_product=hypothetical protein | location=TGME49_chrV:1149457-1152246(-) | protein_length=290 | sequence_SO=chromosome | SO=protein_coding | is_pseudo=false	0.012	FALSE	2.326	5	1	1	1	290	31.1	8.37	1.76	1	0	0													Not Found	Not Found	Not Found	High	Not Found	Not Found	1		TGME49_213570	S8FC25	Uncharacterized protein	TGME49_213570
FALSE	Medium	Master Protein	TGME49_243390-t26_1-p1	transcript=TGME49_243390-t26_1 | gene=TGME49_243390 | organism=Toxoplasma_gondii_ME49 | gene_product=hypothetical protein | transcript_product=hypothetical protein | location=TGME49_chrVI:2602368-2603381(+) | protein_length=337 | sequence_SO=chromosome | SO=protein_coding | is_pseudo=false	0.012	FALSE	2.323	4	1	1	1	337	36.6	7.21	0	1	0	0	0.379	0.904508	145.1	54.9		7.71			286074		114444	102607	Not Found	Not Found	High	Not Found	Peak Found	Peak Found	1		TGME49_243390	S8F3U7	DUF2012 domain-containing protein	TGME49_243390
FALSE	Medium	Master Protein	TGME49_254160-t26_1-p1	transcript=TGME49_254160-t26_1 | gene=TGME49_254160 | organism=Toxoplasma_gondii_ME49 | gene_product=hypothetical protein | transcript_product=hypothetical protein | location=TGME49_chrIII:1482912-1503903(+) | protein_length=3427 | sequence_SO=chromosome | SO=protein_coding | is_pseudo=false	0.011	FALSE	2.43	0	1	4	1	3427	374.1	8.47	5.95	1	0	0	0.586	0.999934	126.1	73.9	21.8	56.07	815083	1.05177e+06	1.271e+06	248291	616224	910408	Peak Found	High	High	Peak Found	Peak Found	High	1		TGME49_254160	S8F7B9	Uncharacterized protein	TGME49_254160
FALSE	Medium	Master Protein	TGME49_228230-t26_1-p1	transcript=TGME49_228230-t26_1 | gene=TGME49_228230 | organism=Toxoplasma_gondii_ME49 | gene_product=hypothetical protein | transcript_product=hypothetical protein | location=TGME49_chrX:469444-473985(+) | protein_length=1256 | sequence_SO=chromosome | SO=protein_coding | is_pseudo=false	0.011	FALSE	2.429	1	1	1	1	1256	128.6	4.83	0	1	0	0													Not Found	Not Found	Not Found	Not Found	High	Not Found	1		TGME49_228230	S8EY42	Uncharacterized protein	TGME49_228230
FALSE	Medium	Master Protein	TGME49_308070-t26_1-p1	transcript=TGME49_308070-t26_1 | gene=TGME49_308070 | organism=Toxoplasma_gondii_ME49 | gene_product=hypothetical protein | transcript_product=hypothetical protein | location=TGME49_chrXII:554773-562079(+) | protein_length=1269 | sequence_SO=chromosome | SO=protein_coding | is_pseudo=false	0.011	FALSE	2.42	1	1	2	1	1269	139.4	5.76	4.06	1	0	0	0.335	0.843766	149.8	50.2	53.05	23.05	295722	137534	449877	105777	66747.5	99082.2	Peak Found	High	High	Peak Found	Peak Found	Peak Found	1		TGME49_308070	S8EUB4	DUF1604 domain-containing protein	TGME49_308070
FALSE	Medium	Master Protein	TGME49_261022-t26_1-p1	transcript=TGME49_261022-t26_1 | gene=TGME49_261022 | organism=Toxoplasma_gondii_ME49 | gene_product=dynein heavy chain family protein | transcript_product=dynein heavy chain family protein | location=TGME49_chrVIIb:1919988-1961229(-) | protein_length=3987 | sequence_SO=chromosome | SO=protein_coding | is_pseudo=false	0.011	FALSE	2.416	1	1	1	1	3987	446.2	5.44	0	1	0	0	0.01	2.1327e-16	200					251405					Not Found	High	Not Found	Not Found	Not Found	Not Found	1		TGME49_261022	S8F1G6	Dynein heavy chain family protein	TGME49_261022
FALSE	Medium	Master Protein	TGME49_309280-t26_1-p1	transcript=TGME49_309280-t26_1 | gene=TGME49_309280 | organism=Toxoplasma_gondii_ME49 | gene_product=zinc finger, C3HC4 type (RING finger) domain-containing protein | transcript_product=zinc finger, C3HC4 type (RING finger) domain-containing protein | location=TGME49_chrXI:606427-611994(-) | protein_length=1033 | sequence_SO=chromosome | SO=protein_coding | is_pseudo=false	0.011	FALSE	2.398	2	1	1	1	1033	109.6	6.86	0	1	0	0													Not Found	Not Found	Not Found	High	Not Found	Not Found	1		TGME49_309280	S8GD06	Zinc finger, C3HC4 type (RING finger) domain-containing protein	TGME49_309280
FALSE	High	Master Protein	TGME49_265830-t26_1-p1	transcript=TGME49_265830-t26_1 | gene=TGME49_265830 | organism=Toxoplasma_gondii_ME49 | gene_product=phosphodiesterase/alkaline phosphatase D family protein | transcript_product=phosphodiesterase/alkaline phosphatase D family protein | location=TGME49_chrIX:1428073-1433703(-) | protein_length=762 | sequence_SO=chromosome | SO=protein_coding | is_pseudo=false	0.01	FALSE	2.475	1	1	1	1	762	84	7.97	0	1	0	0	0.01	2.1327e-16	200		26.87		156253	89572	136217				Peak Found	Peak Found	High	Not Found	Not Found	Not Found	1		TGME49_265830	S8EW74	Phosphodiesterase/alkaline phosphatase D family protein	TGME49_265830
FALSE	High	Master Protein	TGME49_281490-t26_1-p1	transcript=TGME49_281490-t26_1 | gene=TGME49_281490 | organism=Toxoplasma_gondii_ME49 | gene_product=glutamine amidotransferase subunit pdxt, putative | transcript_product=glutamine amidotransferase subunit pdxt, putative | location=TGME49_chrVIIa:4148747-4152528(+) | protein_length=284 | sequence_SO=chromosome | SO=protein_coding | is_pseudo=false	0.01	FALSE	2.473	5	1	1	1	284	30.5	7.14	2.37	1	0	0	0.86	0.878244	107.5	92.5	11.34	49.18	208856	209075	170435	66702.9	206775	179534	Peak Found	Peak Found	Peak Found	Peak Found	Peak Found	High	1		TGME49_281490	S8GP52	Glutaminase (EC 3.5.1.2)	TGME49_281490
FALSE	High	Master Protein	TGME49_230910-t26_1-p1	transcript=TGME49_230910-t26_1 | gene=TGME49_230910 | organism=Toxoplasma_gondii_ME49 | gene_product=hypothetical protein | transcript_product=hypothetical protein | location=TGME49_chrVIII:1099135-1104126(-) | protein_length=453 | sequence_SO=chromosome | SO=protein_coding | is_pseudo=false	0.01	FALSE	2.461	2	1	2	1	453	48.4	9.31	0	1	0	0	0.601	0.998881	124.9	75.1	12.16	38.51	501138	574240	640188		456483	261065	High	High	Peak Found	Not Found	Peak Found	Peak Found	1		TGME49_230910	S8GKD0	Uncharacterized protein	TGME49_230910
FALSE	Medium	Master Protein	TGME49_249340-t26_1-p1	transcript=TGME49_249340-t26_1 | gene=TGME49_249340 | organism=Toxoplasma_gondii_ME49 | gene_product=hypothetical protein | transcript_product=hypothetical protein | location=TGME49_chrXII:4469360-4472490(-) | protein_length=937 | sequence_SO=chromosome | SO=protein_coding | is_pseudo=false	0.01	FALSE	2.458	3	1	1	1	937	100.1	6.92	0	1	0	0	1.295	0.420511	87.2	112.8	51.62		374770	174326		330960			High	Peak Found	Not Found	Peak Found	Not Found	Not Found	1		TGME49_249340	S8ES38	Uncharacterized protein	TGME49_249340
FALSE	Medium	Master Protein	TGME49_297340-t26_1-p1	transcript=TGME49_297340-t26_1 | gene=TGME49_297340 | organism=Toxoplasma_gondii_ME49 | gene_product=hypothetical protein | transcript_product=hypothetical protein | location=TGME49_chrII:1702504-1707509(+) | protein_length=1191 | sequence_SO=chromosome | SO=protein_coding | is_pseudo=false	0.01	FALSE	2.454	1	1	1	1	1191	126.2	6.7	0	1	0	0	5.113	1.44845e-05	32.7	167.3	34.33	76.04	130775	259597	178687	2.68911e+06	702358	913617	Peak Found	Peak Found	High	Peak Found	Peak Found	Peak Found	1		TGME49_297340	S8F8B7	Uncharacterized protein	TGME49_297340
FALSE	Medium	Master Protein	TGME49_269310-t26_1-p1	transcript=TGME49_269310-t26_1 | gene=TGME49_269310 | organism=Toxoplasma_gondii_ME49 | gene_product=hypothetical protein | transcript_product=hypothetical protein | location=TGME49_chrVIII:5910294-5914784(-) | protein_length=968 | sequence_SO=chromosome | SO=protein_coding | is_pseudo=false	0.01	FALSE	2.449	4	1	2	1	968	104.2	5.83	0	1	0	0	100	2.1327e-16		200		39.61				1.33967e+06		753426	Not Found	Not Found	Not Found	High	Not Found	High	1		TGME49_269310	S8EY53	Uncharacterized protein	TGME49_269310
FALSE	Medium	Master Protein	TGME49_295410-t26_1-p1	transcript=TGME49_295410-t26_1 | gene=TGME49_295410 | organism=Toxoplasma_gondii_ME49 | gene_product=transcription initiation factor TFIID complex subunit TAF6 | transcript_product=transcription initiation factor TFIID complex subunit TAF6 | location=TGME49_chrIa:1769419-1777322(+) | protein_length=856 | sequence_SO=chromosome | SO=protein_coding | is_pseudo=false	0.01	FALSE	2.443	2	1	2	1	856	92.8	8.9	0	1	0	0	0.542	0.998881	129.7	70.3	69.37	49.66	174057	509217		65614.8	161384	205783	Peak Found	Peak Found	Not Found	High	High	Peak Found	1	Met-loss [N-Term]	TGME49_295410	S8GV22	Transcription initiation factor TFIID complex subunit TAF6	TAF6 TGME49_295410
FALSE	High	Master Protein	TGME49_308590-t26_1-p1	transcript=TGME49_308590-t26_1 | gene=TGME49_308590 | organism=Toxoplasma_gondii_ME49 | gene_product=Mov34/MPN/PAD-1 family protein | transcript_product=Mov34/MPN/PAD-1 family protein | location=TGME49_chrXI:269595-273639(-) | protein_length=489 | sequence_SO=chromosome | SO=protein_coding | is_pseudo=false	0.009	FALSE	2.516	3	1	1	1	489	53.6	5.91	1.73	1	0	0	0.01	2.1327e-16	200		32.33		289977		182056				High	Not Found	Peak Found	Not Found	Not Found	Not Found	1		TGME49_308590	S8G413	Mov34/MPN/PAD-1 family protein (EC 3.1.2.15)	TGME49_308590
FALSE	High	Master Protein	TGME49_254860-t26_1-p1	transcript=TGME49_254860-t26_1 | gene=TGME49_254860 | organism=Toxoplasma_gondii_ME49 | gene_product=hypothetical protein | transcript_product=hypothetical protein | location=TGME49_chrIII:1984698-1990597(-) | protein_length=1799 | sequence_SO=chromosome | SO=protein_coding | is_pseudo=false	0.009	FALSE	2.51	1	1	1	1	1799	196.1	5.91	0	1	0	0													Not Found	Not Found	High	Not Found	Not Found	Not Found	1		TGME49_254860	S8GSV9	Uncharacterized protein	TGME49_254860
FALSE	High	Master Protein	TGME49_270620-t26_1-p1	transcript=TGME49_270620-t26_1 | gene=TGME49_270620 | organism=Toxoplasma_gondii_ME49 | gene_product=DEAD/DEAH box helicase domain-containing protein | transcript_product=DEAD/DEAH box helicase domain-containing protein | location=TGME49_chrVIII:5122425-5128576(-) | protein_length=943 | sequence_SO=chromosome | SO=protein_coding | is_pseudo=false	0.009	FALSE	2.5	2	1	1	1	943	102.4	9.23	2.35	1	0	0	0.403	0.893963	142.5	57.5	37.36	15.38		484660	832613		229642	285697	Not Found	Peak Found	High	Not Found	Peak Found	Peak Found	1		TGME49_270620	S8EYD0	DEAD/DEAH box helicase domain-containing protein	TGME49_270620
FALSE	High	Master Protein	TGME49_290900-t26_1-p1	transcript=TGME49_290900-t26_1 | gene=TGME49_290900 | organism=Toxoplasma_gondii_ME49 | gene_product=hydrolase, NUDIX family protein | transcript_product=hydrolase, NUDIX family protein | location=TGME49_chrIX:3926205-3928247(-) | protein_length=300 | sequence_SO=chromosome | SO=protein_coding | is_pseudo=false	0.008	FALSE	2.573	2	1	2	1	300	33.2	6.79	0	1	0	0	0.391	0.900616	143.8	56.2	33.71	49.4	446939	338895	220813	225088	132354	82364.9	High	Peak Found	Peak Found	High	Peak Found	Peak Found	1		TGME49_290900	S8F3I4	Hydrolase, NUDIX family protein	TGME49_290900
FALSE	High	Master Protein	TGME49_244420-t26_1-p1	transcript=TGME49_244420-t26_1 | gene=TGME49_244420 | organism=Toxoplasma_gondii_ME49 | gene_product=hypothetical protein | transcript_product=hypothetical protein | location=TGME49_chrVI:3253082-3254059(-) | protein_length=325 | sequence_SO=chromosome | SO=protein_coding | is_pseudo=false	0.008	FALSE	2.571	2	1	1	1	325	36.1	11	1.65	1	0	0	0.584	0.998881	126.3	73.7	12.26	12.7	3.00721e+07	2.36111e+07	2.60887e+07	12670003	1.52285e+07	1.63164e+07	High	Peak Found	Peak Found	Peak Found	Peak Found	Peak Found	1		TGME49_244420	S8GFE4	Uncharacterized protein	TGME49_244420
FALSE	High	Master Protein	TGME49_318210-t26_1-p1	transcript=TGME49_318210-t26_1 | gene=TGME49_318210 | organism=Toxoplasma_gondii_ME49 | gene_product=hypothetical protein | transcript_product=hypothetical protein | location=TGME49_chrIV:1482715-1486314(-) | protein_length=1199 | sequence_SO=chromosome | SO=protein_coding | is_pseudo=false	0.008	FALSE	2.565	2	1	1	1	1199	126.6	5.22	0	1	0	0													High	Not Found	Not Found	Not Found	Not Found	Not Found	1		TGME49_318210	S8GS68	Uncharacterized protein	TGME49_318210
FALSE	High	Master Protein	TGME49_213050-t26_1-p1	transcript=TGME49_213050-t26_1 | gene=TGME49_213050 | organism=Toxoplasma_gondii_ME49 | gene_product=hypothetical protein | transcript_product=hypothetical protein | location=TGME49_chrV:819593-820171(+) | protein_length=192 | sequence_SO=chromosome | SO=protein_coding | is_pseudo=false	0.008	FALSE	2.559	7	1	1	1	192	21.2	10.23	0	1	0	0	5.113	1.44845e-05	32.7	167.3	34.33	76.04	130775	259597	178687	2.68911e+06	702358	913617	Peak Found	Peak Found	Peak Found	Peak Found	Peak Found	High	1		TGME49_213050	A0A125YHQ8	Uncharacterized protein	TGME49_213050
FALSE	High	Master Protein	TGME49_222200-t26_1-p1	transcript=TGME49_222200-t26_1 | gene=TGME49_222200 | organism=Toxoplasma_gondii_ME49 | gene_product=LMBR1 family region protein, putative | transcript_product=LMBR1 family region protein, putative | location=TGME49_chrII:950058-956237(+) | protein_length=656 | sequence_SO=chromosome | SO=protein_coding | is_pseudo=false	0.008	FALSE	2.55	2	1	1	1	656	72.7	9.03	0	1	0	0	0.01	2.1327e-16	200		47.91		132772		268803				Peak Found	Not Found	High	Not Found	Not Found	Not Found	1		TGME49_222200	S8FE62	LMBR1 family region protein, putative	TGME49_222200
FALSE	High	Master Protein	TGME49_225320-t26_1-p1	transcript=TGME49_225320-t26_1 | gene=TGME49_225320 | organism=Toxoplasma_gondii_ME49 | gene_product=hypothetical protein | transcript_product=hypothetical protein | location=TGME49_chrX:2314170-2316318(+) | protein_length=504 | sequence_SO=chromosome | SO=protein_coding | is_pseudo=false	0.008	FALSE	2.54	3	1	1	1	504	54.4	5.86	0	1	0	0	0.517	0.986681	131.8	68.2	29.83	40.92	702903	802740	430759	363699	167098	407228	High	Peak Found	Peak Found	Peak Found	Peak Found	Peak Found	1		TGME49_225320	S8GF26	Uncharacterized protein	TGME49_225320
FALSE	High	Master Protein	TGME49_257300-t26_1-p1	transcript=TGME49_257300-t26_1 | gene=TGME49_257300 | organism=Toxoplasma_gondii_ME49 | gene_product=hypothetical protein | transcript_product=hypothetical protein | location=TGME49_chrVIIb:4137872-4146558(+) | protein_length=1152 | sequence_SO=chromosome | SO=protein_coding | is_pseudo=false	0.008	FALSE	2.529	1	1	1	1	1152	121.8	9.51	0	1	0	0	100	2.1327e-16		200		14.23				317404	259356		Not Found	Not Found	Not Found	Peak Found	High	Not Found	1		TGME49_257300	S8GBP5	Uncharacterized protein	TGME49_257300
FALSE	High	Master Protein	TGME49_216055-t26_1-p1	transcript=TGME49_216055-t26_1 | gene=TGME49_216055 | organism=Toxoplasma_gondii_ME49 | gene_product=hypothetical protein | transcript_product=hypothetical protein | location=TGME49_chrXI:6429812-6431216(-) | protein_length=288 | sequence_SO=chromosome | SO=protein_coding | is_pseudo=false	0.008	FALSE	2.527	4	1	1	1	288	30.1	9.28	0	1	0	0	100	2.1327e-16		200		37.31				331364	568841		Not Found	Not Found	Not Found	High	Peak Found	Not Found	1		TGME49_216055	A0A125YQP5	Uncharacterized protein	TGME49_216055
FALSE	High	Master Protein	TGME49_214520-t26_1-p1	transcript=TGME49_214520-t26_1 | gene=TGME49_214520 | organism=Toxoplasma_gondii_ME49 | gene_product=general transcription factor IIH polypeptide 4 GTF2H4 | transcript_product=general transcription factor IIH polypeptide 4 GTF2H4 | location=TGME49_chrX:6331019-6335502(-) | protein_length=865 | sequence_SO=chromosome | SO=protein_coding | is_pseudo=false	0.008	FALSE	2.525	1	1	1	1	865	92.5	9.39	1.96	1	0	0	0.721	0.955132	116.2	83.8	26.69	30.77	154220	224813	268355	89269.5	162135	163974	Peak Found	High	Peak Found	Peak Found	Peak Found	Peak Found	1		TGME49_214520	S8G4F6	General transcription factor IIH subunit 4	GTF2H4 TGME49_214520
FALSE	High	Master Protein	TGME49_270940-t26_1-p1	transcript=TGME49_270940-t26_1 | gene=TGME49_270940 | organism=Toxoplasma_gondii_ME49 | gene_product=hypothetical protein | transcript_product=hypothetical protein | location=TGME49_chrVIII:4845343-4850530(+) | protein_length=1186 | sequence_SO=chromosome | SO=protein_coding | is_pseudo=false	0.007	FALSE	2.662	1	1	3	1	1186	126.8	7.42	1.88	1	0	0	0.673	0.977428	119.5	80.5	27.34	23.64	190722	203438	307248		115720	162174	Peak Found	High	High	Not Found	Peak Found	High	1		TGME49_270940	S8GIY2	Uncharacterized protein	TGME49_270940
FALSE	High	Master Protein	TGME49_321660-t26_1-p1	transcript=TGME49_321660-t26_1 | gene=TGME49_321660 | organism=Toxoplasma_gondii_ME49 | gene_product=mannosyltransferase, putative | transcript_product=mannosyltransferase, putative | location=TGME49_chrIb:1645144-1647987(+) | protein_length=768 | sequence_SO=chromosome | SO=protein_coding | is_pseudo=false	0.007	FALSE	2.648	1	1	1	1	768	86	8.53	2.14	1	0	0	0.673	0.976725	119.6	80.4	38.88	59.82	104914	208815	243885	42843.4	140469	188159	Peak Found	Peak Found	High	Peak Found	Peak Found	Peak Found	1		TGME49_321660	S8FBL6	Mannosyltransferase (EC 2.4.1.-)	TGME49_321660
FALSE	High	Master Protein	TGME49_278410-t26_1-p1	transcript=TGME49_278410-t26_1 | gene=TGME49_278410 | organism=Toxoplasma_gondii_ME49 | gene_product=Toxoplasma gondii family A protein | transcript_product=Toxoplasma gondii family A protein | location=TGME49_chrXII:6120376-6121563(-) | protein_length=395 | sequence_SO=chromosome | SO=protein_coding | is_pseudo=false	0.007	FALSE	2.646	4	1	2	1	395	41.7	4.7	4.68	1	0	0	100	2.1327e-16		200		10.03				1037318	900537	858589	Not Found	Not Found	Not Found	High	Peak Found	High	1		TGME49_278410	S8ESU0	Toxoplasma gondii family A protein	TGME49_278410
FALSE	High	Master Protein	TGME49_231590-t26_1-p1	transcript=TGME49_231590-t26_1 | gene=TGME49_231590 | organism=Toxoplasma_gondii_ME49 | gene_product=SGS domain-containing protein | transcript_product=SGS domain-containing protein | location=TGME49_chrVIII:1474572-1477742(+) | protein_length=269 | sequence_SO=chromosome | SO=protein_coding | is_pseudo=false	0.007	FALSE	2.638	7	1	1	1	269	30.2	5.34	0	1	0	0	0.639	0.982955	122	78	51.62	39.11	116875	382358	278070	177678	80225.1	180870	Peak Found	Peak Found	High	Peak Found	Peak Found	Peak Found	1		TGME49_231590	S8F649	SGS domain-containing protein	TGME49_231590
FALSE	High	Master Protein	TGME49_264820-t26_1-p1	transcript=TGME49_264820-t26_1 | gene=TGME49_264820 | organism=Toxoplasma_gondii_ME49 | gene_product=RbAp48 | transcript_product=RbAp48 | location=TGME49_chrIX:1995320-2004889(-) | protein_length=914 | sequence_SO=chromosome | SO=protein_coding | is_pseudo=false	0.007	FALSE	2.636	2	1	1	1	914	98.5	8.41	2.51	1	0	0													Not Found	Not Found	Not Found	Not Found	High	Not Found	1		TGME49_264820	S8G7S1	RbAp48 (EC 2.3.1.48)	TGME49_264820
FALSE	High	Master Protein	TGME49_270840-t26_1-p1	transcript=TGME49_270840-t26_1 | gene=TGME49_270840 | organism=Toxoplasma_gondii_ME49 | gene_product=poly(ADP-ribose) polymerase catalytic domain-containing protein | transcript_product=poly(ADP-ribose) polymerase catalytic domain-containing protein | location=TGME49_chrVIII:4949902-4966273(+) | protein_length=1012 | sequence_SO=chromosome | SO=protein_coding | is_pseudo=false	0.007	FALSE	2.633	1	1	1	1	1012	113.4	8.81	0	1	0	0	0.01	2.1327e-16	200				1.00695e+06						High	Not Found	Not Found	Not Found	Not Found	Not Found	1		TGME49_270840	S8GIX6	Poly [ADP-ribose] polymerase (PARP) (EC 2.4.2.-)	TGME49_270840
FALSE	High	Master Protein	TGME49_286690-t26_1-p1	transcript=TGME49_286690-t26_1 | gene=TGME49_286690 | organism=Toxoplasma_gondii_ME49 | gene_product=DNA/RNA-binding protein KIN17 domain-containing protein | transcript_product=DNA/RNA-binding protein KIN17 domain-containing protein | location=TGME49_chrV:1719254-1725122(-) | protein_length=516 | sequence_SO=chromosome | SO=protein_coding | is_pseudo=false	0.007	FALSE	2.623	1	1	6	1	516	59.9	8.32	1.76	1	0	0	0.326	0.806221	150.8	49.2	12.2	32.05	282164	303506	356590	160703	92486.3	99060.8	High	High	High	Peak Found	Peak Found	High	1		TGME49_286690	S8FBG8	DNA/RNA-binding protein KIN17 domain-containing protein	TGME49_286690
FALSE	High	Master Protein	TGME49_289180-t26_1-p1	transcript=TGME49_289180-t26_1 | gene=TGME49_289180 | organism=Toxoplasma_gondii_ME49 | gene_product=thioredoxin family redox-active protein, putative | transcript_product=thioredoxin family redox-active protein, putative | location=TGME49_chrIX:3045692-3048775(-) | protein_length=208 | sequence_SO=chromosome | SO=protein_coding | is_pseudo=false	0.007	FALSE	2.607	3	1	1	1	208	22.7	8.28	0	1	0	0	0.559	0.999133	128.3	71.7	12.45	13.42	447650	349661	419838	283438	220413	234730	High	Peak Found	Peak Found	Peak Found	Peak Found	Peak Found	1		TGME49_289180	A0A125YMW5	Thioredoxin family redox-active protein, putative (EC 1.8.1.8)	TGME49_289180
FALSE	High	Master Protein	TGME49_205650-t26_1-p1	transcript=TGME49_205650-t26_1 | gene=TGME49_205650 | organism=Toxoplasma_gondii_ME49 | gene_product=AP2 domain transcription factor AP2VIIa-3 | transcript_product=AP2 domain transcription factor AP2VIIa-3 | location=TGME49_chrVIIa:1234222-1238665(-) | protein_length=998 | sequence_SO=chromosome | SO=protein_coding | is_pseudo=false	0.007	FALSE	2.6	3	1	1	1	998	105.7	6.71	0	1	0	0	0.84	0.904508	108.7	91.3	31.46	17.57		231042	146962		136533	175281	Not Found	Peak Found	Peak Found	Not Found	Peak Found	High	1		TGME49_205650	S8F8R5	AP2 domain transcription factor AP2VIIa-3	AP2VIIA3 TGME49_205650
FALSE	High	Master Protein	TGME49_309890-t26_1-p1	transcript=TGME49_309890-t26_1 | gene=TGME49_309890 | organism=Toxoplasma_gondii_ME49 | gene_product=hypothetical protein | transcript_product=hypothetical protein | location=TGME49_chrXI:878538-889025(+) | protein_length=3142 | sequence_SO=chromosome | SO=protein_coding | is_pseudo=false	0.007	FALSE	2.593	0	1	2	1	3142	333.8	6.21	1.81	1	0	0	0.01	2.1327e-16	200		21.67		1.25185e+07	8.08177e+06	1.01358e+07				Peak Found	Peak Found	High	Not Found	Not Found	Not Found	1		TGME49_309890	S8EYN6	Uncharacterized protein	TGME49_309890
FALSE	High	Master Protein	TGME49_266310-t26_1-p1	transcript=TGME49_266310-t26_1 | gene=TGME49_266310 | organism=Toxoplasma_gondii_ME49 | gene_product=Alpha-1,3-mannosyl-glycoprotein 2-beta-N-acetylglucosaminyltransferase | transcript_product=Alpha-1,3-mannosyl-glycoprotein 2-beta-N-acetylglucosaminyltransferase | location=TGME49_chrIX:1226207-1232864(+) | protein_length=599 | sequence_SO=chromosome | SO=protein_coding | is_pseudo=false	0.007	FALSE	2.591	3	2	2	2	599	65.1	8.09	0	2	0	0	0.323	0.731864	151.2	48.8	70.75	12.91	132385	440299	761714	122552	158972	142267	Peak Found	Peak Found	High	High	Peak Found	Peak Found	1	Acetyl [N-Term]	TGME49_266310	S8F2D0	Alpha-1,3-mannosyl-glycoprotein 2-beta-N-acetylglucosaminyltransferase (EC 2.4.1.101)	TGME49_266310
FALSE	High	Master Protein	TGME49_216410-t26_1-p1	transcript=TGME49_216410-t26_1 | gene=TGME49_216410 | organism=Toxoplasma_gondii_ME49 | gene_product=hypothetical protein | transcript_product=hypothetical protein | location=TGME49_chrXI:6168615-6169824(+) | protein_length=188 | sequence_SO=chromosome | SO=protein_coding | is_pseudo=false	0.007	FALSE	2.591	5	1	1	1	188	21.2	5.63	1.73	1	0	0	0.905	0.860881	105	95	26.19	32.21	149324	217186		129229		205466	Peak Found	Peak Found	Not Found	Peak Found	Not Found	High	1		TGME49_216410	A0A125YJI0	Uncharacterized protein	TGME49_216410
FALSE	High	Master Protein	TGME49_278730-t26_1-p1	transcript=TGME49_278730-t26_1 | gene=TGME49_278730 | organism=Toxoplasma_gondii_ME49 | gene_product=guanine nucleotide-binding protein, putative | transcript_product=guanine nucleotide-binding protein, putative | location=TGME49_chrXII:5916054-5921212(+) | protein_length=705 | sequence_SO=chromosome | SO=protein_coding | is_pseudo=false	0.007	FALSE	2.589	1	1	1	1	705	76.9	5.67	0	1	0	0	0.442	0.974655	138.7	61.3		18.92			96658.6	37361.4	48898.7		Not Found	Not Found	Peak Found	Peak Found	High	Not Found	1		TGME49_278730	S8GAG1	Guanine nucleotide-binding protein, putative	TGME49_278730
FALSE	High	Master Protein	TGME49_252270-t26_1-p1	transcript=TGME49_252270-t26_1 | gene=TGME49_252270 | organism=Toxoplasma_gondii_ME49 | gene_product=L1P family of ribosomal protein | transcript_product=L1P family of ribosomal protein | location=TGME49_chrIII:451392-458019(+) | protein_length=607 | sequence_SO=chromosome | SO=protein_coding | is_pseudo=false	0.007	FALSE	2.589	2	1	2	1	607	65.5	9.42	1.64	1	0	0	1.281	0.44264	87.7	112.3	45.88	25.36		137051	268684		294693	205080	Not Found	High	High	Not Found	Peak Found	Peak Found	1		TGME49_252270	S8F7Q1	L1P family of ribosomal protein	TGME49_252270
FALSE	High	Master Protein	TGME49_202630-t26_1-p1	transcript=TGME49_202630-t26_1 | gene=TGME49_202630 | organism=Toxoplasma_gondii_ME49 | gene_product=ATP-dependent metallopeptidase HflB subfamily protein | transcript_product=ATP-dependent metallopeptidase HflB subfamily protein | location=TGME49_chrVIIa:3150365-3162135(-) | protein_length=1188 | sequence_SO=chromosome | SO=protein_coding | is_pseudo=false	0.007	FALSE	2.584	1	1	7	1	1188	128.4	8.91	0	1	0	0	1.162	0.336222	92.5	107.5	34.26	30.65	1.8432e+06	2.64662e+06	1.32829e+06	2.60785e+06	2.14208e+06	1.37006e+06	High	High	High	High	High	Peak Found	1		TGME49_202630	S8F993	ATP-dependent metallopeptidase HflB subfamily protein (EC 3.6.4.3)	TGME49_202630
FALSE	High	Master Protein	TGME49_313580-t26_1-p1	transcript=TGME49_313580-t26_1 | gene=TGME49_313580 | organism=Toxoplasma_gondii_ME49 | gene_product=cytochrome b5 family heme/steroid binding domain-containing protein | transcript_product=cytochrome b5 family heme/steroid binding domain-containing protein | location=TGME49_chrXI:3485916-3488609(-) | protein_length=434 | sequence_SO=chromosome | SO=protein_coding | is_pseudo=false	0.006	FALSE	2.735	8	1	1	1	434	45.4	7.69	0	1	0	0													High	Not Found	Not Found	Not Found	Not Found	Not Found	1		TGME49_313580	S8EU59	Cytochrome b5 family heme/steroid binding domain-containing protein	TGME49_313580
FALSE	High	Master Protein	TGME49_289900-t26_1-p1	transcript=TGME49_289900-t26_1 | gene=TGME49_289900 | organism=Toxoplasma_gondii_ME49 | gene_product=n-acetyltransferase family protein | transcript_product=n-acetyltransferase family protein | location=TGME49_chrIX:3512191-3513490(+) | protein_length=166 | sequence_SO=chromosome | SO=protein_coding | is_pseudo=false	0.006	FALSE	2.733	7	1	1	1	166	19	6.76	0	1	0	0													High	Not Found	Not Found	Not Found	Not Found	Not Found	1		TGME49_289900	S8EX10	N-acetyltransferase family protein (EC 2.3.1.88)	TGME49_289900
FALSE	High	Master Protein	TGME49_208090-t26_1-p1	transcript=TGME49_208090-t26_1 | gene=TGME49_208090 | organism=Toxoplasma_gondii_ME49 | gene_product=5-formyltetrahydrofolate cyclo-ligase | transcript_product=5-formyltetrahydrofolate cyclo-ligase | location=TGME49_chrIb:591301-594355(+) | protein_length=473 | sequence_SO=chromosome | SO=protein_coding | is_pseudo=false	0.006	FALSE	2.718	2	1	1	1	473	51.6	8.03	0	1	0	0	0.542	0.998881	129.7	70.3	94.73	51.87	528281	78428.5	155311	123651		57285.5	Peak Found	Peak Found	Peak Found	High	Not Found	Peak Found	1		TGME49_208090	S8F928	5-formyltetrahydrofolate cyclo-ligase	TGME49_208090
FALSE	High	Master Protein	TGME49_224820-t26_1-p1	transcript=TGME49_224820-t26_1 | gene=TGME49_224820 | organism=Toxoplasma_gondii_ME49 | gene_product=hypothetical protein | transcript_product=hypothetical protein | location=TGME49_chrX:2808264-2809286(+) | protein_length=340 | sequence_SO=chromosome | SO=protein_coding | is_pseudo=false	0.006	FALSE	2.712	3	1	3	1	340	36.5	8.65	3.3	1	0	0	0.565	0.999934	127.8	72.2	47.16	51.88	396161	694276	276947	223746	458591	181321	High	Peak Found	Peak Found	Peak Found	High	Peak Found	1		TGME49_224820	S8EU85	Uncharacterized protein	TGME49_224820
FALSE	High	Master Protein	TGME49_270260-t26_1-p1	transcript=TGME49_270260-t26_1 | gene=TGME49_270260 | organism=Toxoplasma_gondii_ME49 | gene_product=hypothetical protein | transcript_product=hypothetical protein | location=TGME49_chrVIII:5306160-5307883(-) | protein_length=426 | sequence_SO=chromosome | SO=protein_coding | is_pseudo=false	0.006	FALSE	2.704	2	1	2	1	426	48.1	9.01	4.04	1	0	0	0.727	0.962866	115.8	84.2	49.63	36.06	1.65506e+06	795204		1.03401e+06	833968	477486	High	Peak Found	Not Found	High	Peak Found	Peak Found	1		TGME49_270260	S8G9I8	Uncharacterized protein	TGME49_270260
FALSE	High	Master Protein	TGME49_203135-t26_1-p1	transcript=TGME49_203135-t26_1 | gene=TGME49_203135 | organism=Toxoplasma_gondii_ME49 | gene_product=dynein heavy chain family protein | transcript_product=dynein heavy chain family protein | location=TGME49_chrVIIa:2746138-2799113(-) | protein_length=4551 | sequence_SO=chromosome | SO=protein_coding | is_pseudo=false	0.006	FALSE	2.684	0	1	2	1	4551	518.7	5.66	4.85	1	0	0	4.416	3.23465e-05	36.9	163.1	63.19	9.51	184741	375788	715341	1.65965e+06	1.50338e+06	1.81926e+06	Peak Found	Peak Found	Peak Found	Peak Found	High	High	1		TGME49_203135	S8GNL0	Dynein heavy chain family protein	TGME49_203135
FALSE	High	Master Protein	TGME49_258820-t26_1-p1	transcript=TGME49_258820-t26_1 | gene=TGME49_258820 | organism=Toxoplasma_gondii_ME49 | gene_product=hypothetical protein | transcript_product=hypothetical protein | location=TGME49_chrVIIb:3168231-3170229(-) | protein_length=129 | sequence_SO=chromosome | SO=protein_coding | is_pseudo=false	0.006	FALSE	2.679	5	1	2	1	129	14.9	7.91	0	1	0	0	1.128	0.694467	94	106	30.5		139845	138469	76656.1	156208			Peak Found	High	Peak Found	High	Not Found	Not Found	1		TGME49_258820	A0A125YR32	Uncharacterized protein	TGME49_258820
FALSE	High	Master Protein	TGME49_211250-t26_1-p1	transcript=TGME49_211250-t26_1 | gene=TGME49_211250 | organism=Toxoplasma_gondii_ME49 | gene_product=hypothetical protein | transcript_product=hypothetical protein | location=TGME49_chrIV:1891697-1895095(+) | protein_length=275 | sequence_SO=chromosome | SO=protein_coding | is_pseudo=false	0.006	FALSE	2.673	5	1	1	1	275	28.6	4.83	2.64	1	0	0	0.01	2.1327e-16	200				139101						High	Not Found	Not Found	Not Found	Not Found	Not Found	1		TGME49_211250	A0A125YVR5	Uncharacterized protein	TGME49_211250
FALSE	High	Master Protein	TGME49_229350-t26_1-p1	transcript=TGME49_229350-t26_1 | gene=TGME49_229350 | organism=Toxoplasma_gondii_ME49 | gene_product=HEAT repeat-containing protein | transcript_product=HEAT repeat-containing protein | location=TGME49_chrVIII:184373-197364(-) | protein_length=871 | sequence_SO=chromosome | SO=protein_coding | is_pseudo=false	0.006	FALSE	2.652	2	1	1	1	871	95.2	5.38	2.12	1	0	0	3.388	0.00120234	45.6	154.4	30.68		288443		185608	783875			High	Not Found	Peak Found	Peak Found	Not Found	Not Found	1		TGME49_229350	S8F361	HEAT repeat-containing protein	TGME49_229350
FALSE	High	Master Protein	TGME49_270750-t26_1-p1	transcript=TGME49_270750-t26_1 | gene=TGME49_270750 | organism=Toxoplasma_gondii_ME49 | gene_product=hypothetical protein | transcript_product=hypothetical protein | location=TGME49_chrVIII:5023317-5026584(+) | protein_length=1011 | sequence_SO=chromosome | SO=protein_coding | is_pseudo=false	0.005	FALSE	3.163	1	1	1	1	1011	108.7	9.85	1.93	1	0	0	0.01	2.1327e-16	200		34.32		110842	146360	217473				Peak Found	Peak Found	High	Not Found	Not Found	Not Found	1		TGME49_270750	S8GIW8	Uncharacterized protein	TGME49_270750
FALSE	High	Master Protein	TGME49_289110-t26_1-p1	transcript=TGME49_289110-t26_1 | gene=TGME49_289110 | organism=Toxoplasma_gondii_ME49 | gene_product=hypothetical protein | transcript_product=hypothetical protein | location=TGME49_chrIX:2997263-3000871(-) | protein_length=1202 | sequence_SO=chromosome | SO=protein_coding | is_pseudo=false	0.005	FALSE	3.161	1	1	3	1	1202	130.5	8.9	0	1	0	0	0.357	0.860881	147.4	52.6		5.42			358581		123137	132950	Not Found	High	Peak Found	High	Peak Found	High	1		TGME49_289110	S8EZW2	Uncharacterized protein	TGME49_289110
FALSE	High	Master Protein	TGME49_257580-t26_1-p1	transcript=TGME49_257580-t26_1 | gene=TGME49_257580 | organism=Toxoplasma_gondii_ME49 | gene_product=hypothetical protein | transcript_product=hypothetical protein | location=TGME49_chrVIIb:3962517-3964436(-) | protein_length=639 | sequence_SO=chromosome | SO=protein_coding | is_pseudo=false	0.005	FALSE	3.159	2	1	2	1	639	66.3	6.7	0	1	0	0	2.593	0.0177727	55.7	144.3	3.87	35.51	203649		192809	876815	476735	513866	High	Not Found	High	Peak Found	Peak Found	Peak Found	1		TGME49_257580	S8GBS6	Uncharacterized protein	TGME49_257580
FALSE	High	Master Protein	TGME49_201880-t26_1-p1	transcript=TGME49_201880-t26_1 | gene=TGME49_201880 | organism=Toxoplasma_gondii_ME49 | gene_product=hypothetical protein | transcript_product=hypothetical protein | location=TGME49_chrVIIa:3729068-3730459(+) | protein_length=128 | sequence_SO=chromosome | SO=protein_coding | is_pseudo=false	0.005	FALSE	3.153	11	1	1	1	128	15.3	9.38	1.95	1	0	0	100	2.1327e-16		200						438821			Not Found	Not Found	Not Found	High	Not Found	Not Found	1		TGME49_201880	A0A125YZ21	Uncharacterized protein	TGME49_201880
FALSE	High	Master Protein	TGME49_285290-t26_1-p1	transcript=TGME49_285290-t26_1 | gene=TGME49_285290 | organism=Toxoplasma_gondii_ME49 | gene_product=hypothetical protein | transcript_product=hypothetical protein | location=TGME49_chrV:2461186-2462151(-) | protein_length=321 | sequence_SO=chromosome | SO=protein_coding | is_pseudo=false	0.005	FALSE	3.148	6	1	1	1	321	35.4	5.8	0	1	0	0	1.111	0.606439	94.7	105.3	3.52		203833		214224		232241		Peak Found	Not Found	High	Not Found	Peak Found	Not Found	1		TGME49_285290	S8F507	Uncharacterized protein	TGME49_285290
FALSE	High	Master Protein	TGME49_294040-t26_1-p1	transcript=TGME49_294040-t26_1 | gene=TGME49_294040 | organism=Toxoplasma_gondii_ME49 | gene_product=KDEL endoplasmic reticulum proteinretention receptor 2 (KDELR2), putative | transcript_product=KDEL endoplasmic reticulum proteinretention receptor 2 (KDELR2), putative | location=TGME49_chrIa:658002-661772(+) | protein_length=400 | sequence_SO=chromosome | SO=protein_coding | is_pseudo=false	0.005	FALSE	3.145	2	1	3	1	400	44.9	6.6	1.68	1	0	0	0.962	0.874827	101.9	98.1	90.64	76.74	403946	99591.6	88719.5	307978	95783.3	86255	High	Peak Found	Peak Found	High	High	Peak Found	1		TGME49_294040	A0A125YHM7	KDEL endoplasmic reticulum proteinretention receptor 2 (KDELR2), putative	TGME49_294040
FALSE	High	Master Protein	TGME49_227380-t26_1-p1	transcript=TGME49_227380-t26_1 | gene=TGME49_227380 | organism=Toxoplasma_gondii_ME49 | gene_product=hypothetical protein | transcript_product=hypothetical protein | location=TGME49_chrX:973953-976444(+) | protein_length=716 | sequence_SO=chromosome | SO=protein_coding | is_pseudo=false	0.005	FALSE	3.143	1	1	1	1	716	77.9	8.03	0	1	0	0	100	2.1327e-16		200		23.35				160256	164932	104762	Not Found	Not Found	Not Found	Peak Found	High	Peak Found	1		TGME49_227380	S8EXU7	Uncharacterized protein	TGME49_227380
FALSE	High	Master Protein	TGME49_289990-t26_1-p1	transcript=TGME49_289990-t26_1 | gene=TGME49_289990 | organism=Toxoplasma_gondii_ME49 | gene_product=hypothetical protein | transcript_product=hypothetical protein | location=TGME49_chrIX:3567507-3571831(-) | protein_length=753 | sequence_SO=chromosome | SO=protein_coding | is_pseudo=false	0.005	FALSE	3.143	1	1	1	1	753	84.2	6.16	0	1	0	0	0.418	0.955132	141	59	14.74		113443	151986	142182		59476.6		Peak Found	High	Peak Found	Not Found	Peak Found	Not Found	1		TGME49_289990	S8G8D8	Uncharacterized protein	TGME49_289990
FALSE	High	Master Protein	TGME49_244600-t26_1-p1	transcript=TGME49_244600-t26_1 | gene=TGME49_244600 | organism=Toxoplasma_gondii_ME49 | gene_product=hypothetical protein | transcript_product=hypothetical protein | location=TGME49_chrVI:3386621-3390012(-) | protein_length=489 | sequence_SO=chromosome | SO=protein_coding | is_pseudo=false	0.005	FALSE	3.119	3	1	1	1	489	51.8	7.02	0	1	0	0													Not Found	Not Found	Not Found	High	Not Found	Not Found	1		TGME49_244600	S8GPT0	Uncharacterized protein	TGME49_244600
FALSE	High	Master Protein	TGME49_277690-t26_1-p1	transcript=TGME49_277690-t26_1 | gene=TGME49_277690 | organism=Toxoplasma_gondii_ME49 | gene_product=hypothetical protein | transcript_product=hypothetical protein | location=TGME49_chrXII:6569055-6573041(+) | protein_length=639 | sequence_SO=chromosome | SO=protein_coding | is_pseudo=false	0.005	FALSE	3.116	3	2	4	2	639	71.5	11.58	1.66	2	0	0	0.753	0.948313	114.1	85.9	61.9	67.67	2.56708e+06	949404	974832	1.48533e+06	734360	346688	High	Peak Found	High	High	High	Peak Found	1		TGME49_277690	S8G1G2	DUF1279 domain-containing protein	TGME49_277690
FALSE	High	Master Protein	TGME49_253360-t26_1-p1	transcript=TGME49_253360-t26_1 | gene=TGME49_253360 | organism=Toxoplasma_gondii_ME49 | gene_product=hypothetical protein | transcript_product=hypothetical protein | location=TGME49_chrIII:872264-876335(-) | protein_length=391 | sequence_SO=chromosome | SO=protein_coding | is_pseudo=false	0.005	FALSE	3.115	3	1	1	1	391	43.5	6.38	0	1	0	0	0.356	0.823818	147.5	52.5	13.68	8.1	482784	488391	610430	172990	173807	198900	Peak Found	Peak Found	Peak Found	Peak Found	Peak Found	High	1		TGME49_253360	S8GJ01	t-SNARE coiled-coil homology domain-containing protein	TGME49_253360
FALSE	High	Master Protein	TGME49_215030-t26_1-p1	transcript=TGME49_215030-t26_1 | gene=TGME49_215030 | organism=Toxoplasma_gondii_ME49 | gene_product=hypothetical protein | transcript_product=hypothetical protein | location=TGME49_chrX:6691360-6700900(+) | protein_length=1862 | sequence_SO=chromosome | SO=protein_coding | is_pseudo=false	0.005	FALSE	3.113	1	1	2	1	1862	199.3	9.04	0	1	0	0	0.492	0.986681	134.1	65.9	13.58	38.72	157625	121929	130830	64328.2	38521.1	87678.7	High	Peak Found	High	Peak Found	Peak Found	Peak Found	1		TGME49_215030	S8ESV7	HA2 domain-containing protein	TGME49_215030
FALSE	High	Master Protein	TGME49_247250-t26_1-p1	transcript=TGME49_247250-t26_1 | gene=TGME49_247250 | organism=Toxoplasma_gondii_ME49 | gene_product=RbAp46 | transcript_product=RbAp46 | location=TGME49_chrXII:3194566-3201946(-) | protein_length=665 | sequence_SO=chromosome | SO=protein_coding | is_pseudo=false	0.005	FALSE	3.108	2	1	1	1	665	70.9	4.82	2	1	0	0													High	Not Found	Not Found	Not Found	Not Found	Not Found	1		TGME49_247250	A0A125YMQ5	RbAp46 (EC 2.3.1.48)	TGME49_247250
FALSE	High	Master Protein	TGME49_246930-t26_1-p1	transcript=TGME49_246930-t26_1 | gene=TGME49_246930 | organism=Toxoplasma_gondii_ME49 | gene_product=calmodulin CAM1 | transcript_product=calmodulin CAM1 | location=TGME49_chrXII:3024904-3025443(-) | protein_length=179 | sequence_SO=chromosome | SO=protein_coding | is_pseudo=false	0.005	FALSE	3.082	7	1	1	1	179	19	5.11	2.05	1	0	0	0.56	0.998881	128.2	71.8	21.88	33.73	177574	129998		146662	85050.2	84948.1	Peak Found	Peak Found	Not Found	High	Peak Found	Peak Found	1		TGME49_246930	A0A125YXA6	Calmodulin CAM1	CAM1 TGME49_246930
FALSE	High	Master Protein	TGME49_224460-t26_1-p1	transcript=TGME49_224460-t26_1 | gene=TGME49_224460 | organism=Toxoplasma_gondii_ME49 | gene_product=aminopeptidase n, putative | transcript_product=aminopeptidase n, putative | location=TGME49_chrX:3053388-3061374(+) | protein_length=970 | sequence_SO=chromosome | SO=protein_coding | is_pseudo=false	0.005	FALSE	3.082	1	1	3	1	970	108.7	5.92	2.11	1	0	0	1.304	0.561713	86.8	113.2	32.87	3.45	211154	110637	144731		193379	184166	Peak Found	Peak Found	Peak Found	Not Found	High	High	1		TGME49_224460	S8EU57	Aminopeptidase n, putative (EC 3.4.11.2)	TGME49_224460
FALSE	High	Master Protein	TGME49_211440-t26_1-p1	transcript=TGME49_211440-t26_1 | gene=TGME49_211440 | organism=Toxoplasma_gondii_ME49 | gene_product=hypothetical protein | transcript_product=hypothetical protein | location=TGME49_chrIV:1710770-1721979(+) | protein_length=1665 | sequence_SO=chromosome | SO=protein_coding | is_pseudo=false	0.005	FALSE	3.06	1	1	1	1	1665	182.8	6.95	0	1	0	0	0.01	2.1327e-16	200						127709				Not Found	Not Found	High	Not Found	Not Found	Not Found	1		TGME49_211440	A0A125YVG2	Uncharacterized protein	TGME49_211440
FALSE	High	Master Protein	TGME49_295310-t26_1-p1	transcript=TGME49_295310-t26_1 | gene=TGME49_295310 | organism=Toxoplasma_gondii_ME49 | gene_product=tubulin binding cofactor A protein | transcript_product=tubulin binding cofactor A protein | location=TGME49_chrIa:1849826-1850892(+) | protein_length=189 | sequence_SO=chromosome | SO=protein_coding | is_pseudo=false	0.005	FALSE	3.058	17	2	2	2	189	21.4	4.94	1.84	2	0	0	0.274	0.584895	156.9	43.1				350201		96094			Not Found	High	Not Found	Peak Found	Not Found	High	1	Met-loss+Acetyl [N-Term]	TGME49_295310	A0A125YJN0	Tubulin-specific chaperone A	TGME49_295310
FALSE	High	Master Protein	TGME49_223095-t26_1-p1	transcript=TGME49_223095-t26_1 | gene=TGME49_223095 | organism=Toxoplasma_gondii_ME49 | gene_product=hypothetical protein | transcript_product=hypothetical protein | location=TGME49_chrII:1444629-1446893(-) | protein_length=754 | sequence_SO=chromosome | SO=protein_coding | is_pseudo=false	0.005	FALSE	3.05	2	1	2	1	754	82.1	6.79	1.88	1	0	0	1.331	0.451928	85.8	114.2	55.98	3.26		238879	103388		214125	204472	Not Found	High	Peak Found	Not Found	Peak Found	High	1		TGME49_223095	S8FEA6	Uncharacterized protein	TGME49_223095
FALSE	High	Master Protein	TGME49_313630-t26_1-p1	transcript=TGME49_313630-t26_1 | gene=TGME49_313630 | organism=Toxoplasma_gondii_ME49 | gene_product=hypothetical protein | transcript_product=hypothetical protein | location=TGME49_chrXI:3527394-3573580(-) | protein_length=13455 | sequence_SO=chromosome | SO=protein_coding | is_pseudo=false	0.005	FALSE	3.05	0	2	2	2	13455	1450.8	8.66	0	2	0	0	1.085	0.694747	95.9	104.1	12.05	18.68		411200	487804	402652	485930	586084	Not Found	Peak Found	Peak Found	Peak Found	High	Peak Found	1		TGME49_313630	S8GC16	Uncharacterized protein	TGME49_313630
FALSE	High	Master Protein	TGME49_221500-t26_1-p1	transcript=TGME49_221500-t26_1 | gene=TGME49_221500 | organism=Toxoplasma_gondii_ME49 | gene_product=dual specificity phosphatase, catalytic domain-containing protein | transcript_product=dual specificity phosphatase, catalytic domain-containing protein | location=TGME49_chrII:401079-404894(-) | protein_length=982 | sequence_SO=chromosome | SO=protein_coding | is_pseudo=false	0.005	FALSE	3.049	1	1	2	1	982	109	9.67	0	1	0	0	0.909	0.786647	104.8	95.2	24.58	2.76	292551	205929		213014	223901	223095	Peak Found	Peak Found	Not Found	High	Peak Found	High	1		TGME49_221500	S8GTU4	Dual specificity phosphatase, catalytic domain-containing protein (EC 3.1.3.16)	TGME49_221500
FALSE	High	Master Protein	TGME49_253860-t26_1-p1	transcript=TGME49_253860-t26_1 | gene=TGME49_253860 | organism=Toxoplasma_gondii_ME49 | gene_product=Tyrosine kinase-like (TKL) protein | transcript_product=Tyrosine kinase-like (TKL) protein | location=TGME49_chrIII:1233916-1242079(-) | protein_length=2486 | sequence_SO=chromosome | SO=protein_coding | is_pseudo=false	0.005	FALSE	3.039	0	1	2	1	2486	263.6	8.29	0	1	0	0	0.615	0.994772	123.8	76.2	38.47	45.28	559710	436192	906854		479878	247100	Peak Found	High	High	Not Found	Peak Found	Peak Found	1		TGME49_253860	S8GIU3	Tyrosine kinase-like (TKL) protein (EC 2.7.10.2)	TGME49_253860
FALSE	High	Master Protein	TGME49_258100-t26_1-p1	transcript=TGME49_258100-t26_1 | gene=TGME49_258100 | organism=Toxoplasma_gondii_ME49 | gene_product=TPR repeat region protein | transcript_product=TPR repeat region protein | location=TGME49_chrVIIb:3573525-3575786(-) | protein_length=217 | sequence_SO=chromosome | SO=protein_coding | is_pseudo=false	0.005	FALSE	3.034	13	1	4	1	217	23.4	8.09	0	1	0	0	100	2.1327e-16		200		40.19				218180	144484	96116.7	High	Not Found	Not Found	High	High	Peak Found	1		TGME49_258100	S8F102	TPR repeat region protein	TGME49_258100
FALSE	High	Master Protein	TGME49_202830-t26_1-p1	transcript=TGME49_202830-t26_1 | gene=TGME49_202830 | organism=Toxoplasma_gondii_ME49 | gene_product=Elicitor-responsive protein, putative | transcript_product=Elicitor-responsive protein, putative | location=TGME49_chrVIIa:3006004-3007574(-) | protein_length=306 | sequence_SO=chromosome | SO=protein_coding | is_pseudo=false	0.005	FALSE	3.029	3	1	2	1	306	33	9	1.86	1	0	0	0.451	0.952399	137.9	62.1	55.32	38.77	1.11507e+06	481309	445822	354409	216880	170093	High	Peak Found	High	Peak Found	Peak Found	Peak Found	1		TGME49_202830	S8GEC0	Elicitor-responsive protein, putative	TGME49_202830
FALSE	High	Master Protein	TGME49_293700-t26_1-p1	transcript=TGME49_293700-t26_1 | gene=TGME49_293700 | organism=Toxoplasma_gondii_ME49 | gene_product=WD domain, G-beta repeat-containing protein | transcript_product=WD domain, G-beta repeat-containing protein | location=TGME49_chrIa:514250-518142(+) | protein_length=493 | sequence_SO=chromosome | SO=protein_coding | is_pseudo=false	0.005	FALSE	3.023	2	1	3	1	493	52.7	7.97	4.02	1	0	0	0.547	0.998881	129.3	70.7	16.95	17.07	826455	766117	1.0495e+06	372924	451698	526703	High	Peak Found	High	Peak Found	Peak Found	High	1		TGME49_293700	A0A125YI09	WD domain, G-beta repeat-containing protein	TGME49_293700
FALSE	High	Master Protein	TGME49_257730-t26_1-p1	transcript=TGME49_257730-t26_1 | gene=TGME49_257730 | organism=Toxoplasma_gondii_ME49 | gene_product=methionine aminopeptidase, type i, putative | transcript_product=methionine aminopeptidase, type i, putative | location=TGME49_chrVIIb:3863945-3870881(+) | protein_length=484 | sequence_SO=chromosome | SO=protein_coding | is_pseudo=false	0.005	FALSE	3.018	6	1	1	1	484	52.2	8.84	0	1	0	0	0.537	0.997106	130.1	69.9					395706	212633			Not Found	Not Found	Peak Found	High	Not Found	Not Found	1		TGME49_257730	S8F706	Methionine aminopeptidase (EC 3.4.11.18)	TGME49_257730
FALSE	High	Master Protein	TGME49_297970-t26_1-p1	transcript=TGME49_297970-t26_1 | gene=TGME49_297970 | organism=Toxoplasma_gondii_ME49 | gene_product=aspartyl aminopeptidase | transcript_product=aspartyl aminopeptidase | location=TGME49_chrII:2146242-2154880(+) | protein_length=508 | sequence_SO=chromosome | SO=protein_coding | is_pseudo=false	0.005	FALSE	3.016	3	1	1	1	508	55.9	6.21	2.14	1	0	0	0.01	2.1327e-16	200		36.12		347685	163574	253328				Peak Found	Peak Found	High	Not Found	Not Found	Not Found	1		TGME49_297970	A0A125YW18	Aspartyl aminopeptidase (EC 3.4.11.21)	TGME49_297970
FALSE	High	Master Protein	TGME49_211470-t26_1-p1	transcript=TGME49_211470-t26_1 | gene=TGME49_211470 | organism=Toxoplasma_gondii_ME49 | gene_product=Fcf2 pre-rRNA processing protein | transcript_product=Fcf2 pre-rRNA processing protein | location=TGME49_chrIV:1693242-1694606(+) | protein_length=454 | sequence_SO=chromosome | SO=protein_coding | is_pseudo=false	0.005	FALSE	3.012	3	1	1	1	454	48.3	9.99	0	1	0	0	0.702	0.959733	117.5	82.5	25.1	92.75		213087	305062	617459	179023	102397	Not Found	Peak Found	High	Peak Found	Peak Found	Peak Found	1		TGME49_211470	A0A125YR87	Fcf2 pre-rRNA processing protein	TGME49_211470
FALSE	High	Master Protein	TGME49_217020-t26_1-p1	transcript=TGME49_217020-t26_1 | gene=TGME49_217020 | organism=Toxoplasma_gondii_ME49 | gene_product=ATPase, AFG1 family protein | transcript_product=ATPase, AFG1 family protein | location=TGME49_chrXI:5714427-5723252(+) | protein_length=708 | sequence_SO=chromosome | SO=protein_coding | is_pseudo=false	0.005	FALSE	3.008	2	1	1	1	708	79.7	7.21	0	1	0	0	0.435	0.955132	139.3	60.7	44.51	34.43	318393	264347	117591		147503	89747.2	High	Peak Found	Peak Found	Not Found	Peak Found	Peak Found	1		TGME49_217020	A0A125YK82	ATPase, AFG1 family protein	TGME49_217020
FALSE	High	Master Protein	TGME49_310380-t26_1-p1	transcript=TGME49_310380-t26_1 | gene=TGME49_310380 | organism=Toxoplasma_gondii_ME49 | gene_product=brix domain containing protein | transcript_product=brix domain containing protein | location=TGME49_chrXI:1308221-1311389(+) | protein_length=314 | sequence_SO=chromosome | SO=protein_coding | is_pseudo=false	0.005	FALSE	3.001	14	2	2	2	314	35.5	8.84	0	2	0	0	0.375	0.734651	145.5	54.5	35.11	16.8	3.95546e+06	1.95844e+06	2.70722e+06	1.26006e+06	1.01432e+06	913036	Peak Found	Peak Found	High	Peak Found	Peak Found	High	1		TGME49_310380	A0A125YFV9	Brix domain containing protein	TGME49_310380
FALSE	High	Master Protein	TGME49_202490-t26_1-p1	transcript=TGME49_202490-t26_1 | gene=TGME49_202490 | organism=Toxoplasma_gondii_ME49 | gene_product=AP2 domain transcription factor AP2VIIa-7 | transcript_product=AP2 domain transcription factor AP2VIIa-7 | location=TGME49_chrVIIa:3279897-3293037(-) | protein_length=3123 | sequence_SO=chromosome | SO=protein_coding | is_pseudo=false	0.005	FALSE	2.997	1	1	1	1	3123	331.6	7.33	2.13	1	0	0													Not Found	Not Found	High	Not Found	Not Found	Not Found	1		TGME49_202490	S8F659	AP2 domain transcription factor AP2VIIa-7	AP2VIIA7 TGME49_202490
FALSE	High	Master Protein	TGME49_248510-t26_1-p1	transcript=TGME49_248510-t26_1 | gene=TGME49_248510 | organism=Toxoplasma_gondii_ME49 | gene_product=hypothetical protein | transcript_product=hypothetical protein | location=TGME49_chrXII:3895882-3935995(-) | protein_length=11933 | sequence_SO=chromosome | SO=protein_coding | is_pseudo=false	0.005	FALSE	2.996	0	1	1	1	11933	1294.8	8.56	0	1	0	0	1.254	0.668683	88.7	111.3	8.21			96943.3	108898			128850	Not Found	High	Peak Found	Not Found	Not Found	Peak Found	1		TGME49_248510	S8ERY5	Uncharacterized protein	TGME49_248510
FALSE	High	Master Protein	TGME49_255895-t26_1-p1	transcript=TGME49_255895-t26_1 | gene=TGME49_255895 | organism=Toxoplasma_gondii_ME49 | gene_product=hypothetical protein | transcript_product=hypothetical protein | location=TGME49_chrVIIb:4638424-4640463(-) | protein_length=556 | sequence_SO=chromosome | SO=protein_coding | is_pseudo=false	0.005	FALSE	2.994	3	1	1	1	556	62.8	9.52	1.71	1	0	0	100	2.1327e-16		200							135195		Not Found	Not Found	Not Found	Not Found	High	Not Found	1		TGME49_255895	S8F3E8	Uncharacterized protein	TGME49_255895
FALSE	High	Master Protein	TGME49_231430-t26_1-p1	transcript=TGME49_231430-t26_1 | gene=TGME49_231430 | organism=Toxoplasma_gondii_ME49 | gene_product=oligosaccharyl transferase stt3 protein, putative | transcript_product=oligosaccharyl transferase stt3 protein, putative | location=TGME49_chrVIII:1414975-1421265(-) | protein_length=753 | sequence_SO=chromosome | SO=protein_coding | is_pseudo=false	0.005	FALSE	2.991	1	1	3	1	753	83.9	9.09	0	1	0	0	0.932	0.80939	103.5	96.5	40.7	48.98	117171	198826	278477	71004.9	219171	185243	High	Peak Found	Peak Found	High	Peak Found	High	1		TGME49_231430	A0A125YMR6	Dolichyl-diphosphooligosaccharide--protein glycotransferase (EC 2.4.99.18)	TGME49_231430
FALSE	High	Master Protein	TGME49_259830-t26_1-p1	transcript=TGME49_259830-t26_1 | gene=TGME49_259830 | organism=Toxoplasma_gondii_ME49 | gene_product=diacylglycerol kinase catalytic domain-containing protein | transcript_product=diacylglycerol kinase catalytic domain-containing protein | location=TGME49_chrVIIb:2682997-2687221(+) | protein_length=628 | sequence_SO=chromosome | SO=protein_coding | is_pseudo=false	0.005	FALSE	2.976	3	1	1	1	628	69.5	9.51	0	1	0	0	0.782	0.920948	112.2	87.8		14.91		211624		190471	165459	141086	Not Found	Peak Found	Not Found	High	Peak Found	Peak Found	1		TGME49_259830	A0A125YS22	Diacylglycerol kinase (ATP) (EC 2.7.1.107)	TGME49_259830
FALSE	High	Master Protein	TGME49_256830-t26_1-p1	transcript=TGME49_256830-t26_1 | gene=TGME49_256830 | organism=Toxoplasma_gondii_ME49 | gene_product=SacI domain-containing protein | transcript_product=SacI domain-containing protein | location=TGME49_chrVIIb:4414510-4427578(-) | protein_length=2264 | sequence_SO=chromosome | SO=protein_coding | is_pseudo=false	0.005	FALSE	2.967	1	1	2	1	2264	245.7	7.91	1.65	1	0	0	0.488	0.982955	134.4	65.6	28.15	11.45	302298	360476	516253		190796	162225	Peak Found	High	High	Not Found	Peak Found	Peak Found	1		TGME49_256830	S8F0K9	SacI domain-containing protein	TGME49_256830
FALSE	High	Master Protein	TGME49_278365-t26_1-p1	transcript=TGME49_278365-t26_1 | gene=TGME49_278365 | organism=Toxoplasma_gondii_ME49 | gene_product=Toxoplasma gondii family A protein | transcript_product=Toxoplasma gondii family A protein | location=TGME49_chrXII:6138929-6139999(-) | protein_length=356 | sequence_SO=chromosome | SO=protein_coding | is_pseudo=false	0.005	FALSE	2.964	6	1	1	1	356	36.7	4.75	0	1	0	0	0.915	0.832998	104.4	95.6	46.16		249214	490725		320040			Peak Found	Peak Found	Not Found	High	Not Found	Not Found	1		TGME49_278365	S8ESU4	Toxoplasma gondii family A protein	TGME49_278365
FALSE	High	Master Protein	TGME49_268640-t26_1-p1	transcript=TGME49_268640-t26_1 | gene=TGME49_268640 | organism=Toxoplasma_gondii_ME49 | gene_product=BING4CT (NUC141) domain-containing protein | transcript_product=BING4CT (NUC141) domain-containing protein | location=TGME49_chrVIII:6379544-6386810(-) | protein_length=568 | sequence_SO=chromosome | SO=protein_coding | is_pseudo=false	0.005	FALSE	2.956	2	1	1	1	568	64.5	9.52	1.75	1	0	0	0.406	0.942172	142.3	57.7	23.59	62.93	229883		321943	178006	68372.4		Peak Found	Not Found	High	Peak Found	Peak Found	Not Found	1		TGME49_268640	A0A125YTZ0	BING4CT (NUC141) domain-containing protein	TGME49_268640
FALSE	High	Master Protein	TGME49_284590-t26_1-p1	transcript=TGME49_284590-t26_1 | gene=TGME49_284590 | organism=Toxoplasma_gondii_ME49 | gene_product=mediator complex subunit MED10 | transcript_product=mediator complex subunit MED10 | location=TGME49_chrV:2696910-2700214(-) | protein_length=333 | sequence_SO=chromosome | SO=protein_coding | is_pseudo=false	0.005	FALSE	2.955	3	1	4	1	333	35.3	7.34	3.36	1	0	0	0.182	0.12924	169.2	30.8	33.6	71.51	753398	415332	842207	137039	289006	60994.4	High	High	High	Peak Found	High	Peak Found	1		TGME49_284590	S8FB88	Mediator complex subunit MED10	MED10 TGME49_284590
FALSE	High	Master Protein	TGME49_260650-t26_1-p1	transcript=TGME49_260650-t26_1 | gene=TGME49_260650 | organism=Toxoplasma_gondii_ME49 | gene_product=glycosyltransferase, group 2 family protein | transcript_product=glycosyltransferase, group 2 family protein | location=TGME49_chrVIIb:2080888-2094126(+) | protein_length=1809 | sequence_SO=chromosome | SO=protein_coding | is_pseudo=false	0.005	FALSE	2.954	1	1	1	1	1809	194.3	6.13	0	1	0	0	0.01	2.1327e-16	200		18.42		195835		254480				High	Not Found	Peak Found	Not Found	Not Found	Not Found	1		TGME49_260650	S8F7J7	Glycosyltransferase, group 2 family protein	TGME49_260650
FALSE	High	Master Protein	TGME49_249370-t26_1-p1	transcript=TGME49_249370-t26_1 | gene=TGME49_249370 | organism=Toxoplasma_gondii_ME49 | gene_product=translation initiation factor SUI1, putative | transcript_product=translation initiation factor SUI1, putative | location=TGME49_chrXII:4498715-4500766(-) | protein_length=309 | sequence_SO=chromosome | SO=protein_coding | is_pseudo=false	0.005	FALSE	2.951	3	1	2	1	309	34.7	9.32	4.74	1	0	0	0.467	0.961436	136.4	63.6	38.23	44.65	1.27166e+06	665350	711613	661494	316107	332145	High	Peak Found	Peak Found	High	Peak Found	Peak Found	1		TGME49_249370	S8EP13	Translation initiation factor SUI1, putative	TGME49_249370
FALSE	High	Master Protein	TGME49_310870-t26_1-p1	transcript=TGME49_310870-t26_1 | gene=TGME49_310870 | organism=Toxoplasma_gondii_ME49 | gene_product=integral membrane protein, putative | transcript_product=integral membrane protein, putative | location=TGME49_chrXI:1638328-1640614(+) | protein_length=201 | sequence_SO=chromosome | SO=protein_coding | is_pseudo=false	0.005	FALSE	2.949	4	1	1	1	201	21.9	8.9	2.06	1	0	0													Not Found	Not Found	Not Found	Not Found	High	Not Found	1		TGME49_310870	A0A125YMH5	Integral membrane protein, putative	TGME49_310870
FALSE	High	Master Protein	TGME49_312660-t26_1-p1	transcript=TGME49_312660-t26_1 | gene=TGME49_312660 | organism=Toxoplasma_gondii_ME49 | gene_product=hypothetical protein | transcript_product=hypothetical protein | location=TGME49_chrXI:2889392-2893150(+) | protein_length=610 | sequence_SO=chromosome | SO=protein_coding | is_pseudo=false	0.005	FALSE	2.949	3	1	3	1	610	66.1	7.18	6.36	1	0	0	0.51	0.986681	132.4	67.6	24.99	40.73	429012	422977	264914	290158		160401	High	High	High	Peak Found	Not Found	Peak Found	1		TGME49_312660	S8EUE2	Maspardin	TGME49_312660
FALSE	High	Master Protein	TGME49_235720-t26_1-p1	transcript=TGME49_235720-t26_1 | gene=TGME49_235720 | organism=Toxoplasma_gondii_ME49 | gene_product=hypothetical protein | transcript_product=hypothetical protein | location=TGME49_chrX:5075975-5077360(+) | protein_length=396 | sequence_SO=chromosome | SO=protein_coding | is_pseudo=false	0.005	FALSE	2.942	3	1	1	1	396	41.4	9.14	0	1	0	0	0.726	0.950045	115.9	84.1	15.46		224896		280105			182187	High	Not Found	Peak Found	Not Found	Not Found	Peak Found	1	Met-loss+Acetyl [N-Term]	TGME49_235720	S8ETG7	Uncharacterized protein	TGME49_235720
FALSE	High	Master Protein	TGME49_297510-t26_1-p1	transcript=TGME49_297510-t26_1 | gene=TGME49_297510 | organism=Toxoplasma_gondii_ME49 | gene_product=hypothetical protein | transcript_product=hypothetical protein | location=TGME49_chrII:1842986-1846223(+) | protein_length=433 | sequence_SO=chromosome | SO=protein_coding | is_pseudo=false	0.005	FALSE	2.92	5	1	2	1	433	48.6	6.44	7.09	1	0	0	0.01	2.1327e-16	200		44.55			533270	1.02368e+06				Not Found	High	High	Not Found	Not Found	Not Found	1		TGME49_297510	S8GUA4	Uncharacterized protein	TGME49_297510
FALSE	High	Master Protein	TGME49_205670-t26_1-p1	transcript=TGME49_205670-t26_1 | gene=TGME49_205670 | organism=Toxoplasma_gondii_ME49 | gene_product=SF-assemblin/beta giardin protein | transcript_product=SF-assemblin/beta giardin protein | location=TGME49_chrVIIa:1223656-1225398(+) | protein_length=262 | sequence_SO=chromosome | SO=protein_coding | is_pseudo=false	0.005	FALSE	2.909	22	2	2	2	262	30	7.39	0	2	0	0	1.985	0.0518201	67	133	128.96	28.65	89423.7	1.94069e+06		1062648	826975	589142	Peak Found	Peak Found	Not Found	Peak Found	High	Peak Found	1		TGME49_205670	A0A125YS14	SF-assemblin/beta giardin protein	TGME49_205670
FALSE	High	Master Protein	TGME49_248240-t26_1-p1	transcript=TGME49_248240-t26_1 | gene=TGME49_248240 | organism=Toxoplasma_gondii_ME49 | gene_product=leucine rich repeat-containing protein | transcript_product=leucine rich repeat-containing protein | location=TGME49_chrXII:3753972-3760108(+) | protein_length=1290 | sequence_SO=chromosome | SO=protein_coding | is_pseudo=false	0.005	FALSE	2.905	1	1	8	1	1290	139	5.85	11.85	1	0	0	0.667	0.981423	119.9	80.1	33.91	31.52	7.99408e+06	6.23689e+06	3.90671e+06	5.0719e+06	4.16236e+06	2.61068e+06	High	High	High	High	High	High	1		TGME49_248240	S8G9M2	Leucine rich repeat-containing protein	TGME49_248240
FALSE	High	Master Protein	TGME49_294380-t26_1-p1	transcript=TGME49_294380-t26_1 | gene=TGME49_294380 | organism=Toxoplasma_gondii_ME49 | gene_product=PP-loop domain-containing protein | transcript_product=PP-loop domain-containing protein | location=TGME49_chrIa:860303-871923(+) | protein_length=1701 | sequence_SO=chromosome | SO=protein_coding | is_pseudo=false	0.005	FALSE	2.905	1	1	2	1	1701	184.6	7.02	0	1	0	0	0.651	0.986681	121.2	78.8	18.14		171994	119918	141156		91869.7		High	Peak Found	High	Not Found	Peak Found	Not Found	1		TGME49_294380	S8GVB0	PP-loop domain-containing protein (EC 2.8.1.7)	TGME49_294380
FALSE	High	Master Protein	TGME49_226520-t26_1-p1	transcript=TGME49_226520-t26_1 | gene=TGME49_226520 | organism=Toxoplasma_gondii_ME49 | gene_product=hypothetical protein | transcript_product=hypothetical protein | location=TGME49_chrX:1551814-1553618(+) | protein_length=246 | sequence_SO=chromosome | SO=protein_coding | is_pseudo=false	0.005	FALSE	2.904	6	1	1	1	246	26.6	7.62	0	1	0	0	0.01	2.1327e-16	200				143604						High	Not Found	Not Found	Not Found	Not Found	Not Found	1		TGME49_226520	S8F0Y3	Uncharacterized protein	TGME49_226520
FALSE	High	Master Protein	TGME49_288940-t26_1-p1	transcript=TGME49_288940-t26_1 | gene=TGME49_288940 | organism=Toxoplasma_gondii_ME49 | gene_product=hypothetical protein | transcript_product=hypothetical protein | location=TGME49_chrIX:2837520-2859249(+) | protein_length=6092 | sequence_SO=chromosome | SO=protein_coding | is_pseudo=false	0.005	FALSE	2.903	0	1	2	1	6092	646.8	7.15	2.37	1	0	0	0.371	0.879479	145.9	54.1	54.73	38.83	343643	129780	470555	168807		96081.5	Peak Found	Peak Found	High	High	Not Found	Peak Found	1		TGME49_288940	S8F347	Uncharacterized protein	TGME49_288940
FALSE	High	Master Protein	TGME49_275840-t26_1-p1	transcript=TGME49_275840-t26_1 | gene=TGME49_275840 | organism=Toxoplasma_gondii_ME49 | gene_product=protein phosphatase 2C domain-containing protein | transcript_product=protein phosphatase 2C domain-containing protein | location=TGME49_chrIII:189886-199028(-) | protein_length=741 | sequence_SO=chromosome | SO=protein_coding | is_pseudo=false	0.005	FALSE	2.898	4	1	1	1	741	80.3	8.43	0	1	0	0													High	Not Found	Not Found	Not Found	Not Found	Not Found	1		TGME49_275840	S8FDW9	Protein phosphatase 2C domain-containing protein	TGME49_275840
FALSE	High	Master Protein	TGME49_297245-t26_1-p1	transcript=TGME49_297245-t26_1 | gene=TGME49_297245 | organism=Toxoplasma_gondii_ME49 | gene_product=transporter, major facilitator family protein | transcript_product=transporter, major facilitator family protein | location=TGME49_chrII:1636869-1643776(-) | protein_length=652 | sequence_SO=chromosome | SO=protein_coding | is_pseudo=false	0.005	FALSE	2.875	2	1	4	1	652	68.7	8.57	1.9	1	0	0	0.455	0.920948	137.5	62.5	0.99	25.41	2.55327e+06		2.58943e+06	1621082	1.00024e+06	1.16887e+06	High	Not Found	High	High	Peak Found	High	1		TGME49_297245	S8FEC1	Transporter, major facilitator family protein	TGME49_297245
FALSE	High	Master Protein	TGME49_213660-t26_1-p1	transcript=TGME49_213660-t26_1 | gene=TGME49_213660 | organism=Toxoplasma_gondii_ME49 | gene_product=zinc finger (CCCH type) motif-containing protein | transcript_product=zinc finger (CCCH type) motif-containing protein | location=TGME49_chrV:1210364-1215010(-) | protein_length=1221 | sequence_SO=chromosome | SO=protein_coding | is_pseudo=false	0.005	FALSE	2.85	1	2	2	2	1221	129.9	5.87	0	2	0	0	0.01	2.1327e-16	200		42.05		134033	167613	291953				Peak Found	High	High	Not Found	Not Found	Not Found	1		TGME49_213660	S8F5X5	Zinc finger (CCCH type) motif-containing protein	TGME49_213660
FALSE	High	Master Protein	TGME49_253490-t26_1-p1	transcript=TGME49_253490-t26_1 | gene=TGME49_253490 | organism=Toxoplasma_gondii_ME49 | gene_product=hypothetical protein | transcript_product=hypothetical protein | location=TGME49_chrIII:984129-990435(+) | protein_length=1950 | sequence_SO=chromosome | SO=protein_coding | is_pseudo=false	0.005	FALSE	2.831	1	1	2	1	1950	205.4	6.74	1.76	1	0	0	0.487	0.950045	134.5	65.5	22.79	13.87	4.84104e+06	5.75812e+06	7.55187e+06	2.80435e+06	2.67154e+06	3.443e+06	Peak Found	Peak Found	High	High	Peak Found	Peak Found	1		TGME49_253490	S8FDQ5	Uncharacterized protein	TGME49_253490
FALSE	High	Master Protein	TGME49_291090-t26_1-p1	transcript=TGME49_291090-t26_1 | gene=TGME49_291090 | organism=Toxoplasma_gondii_ME49 | gene_product=SWI2/SNF2-containing protein | transcript_product=SWI2/SNF2-containing protein | location=TGME49_chrIX:4113576-4127342(+) | protein_length=2045 | sequence_SO=chromosome | SO=protein_coding | is_pseudo=false	0.005	FALSE	2.823	1	1	2	1	2045	224.5	7.05	0	1	0	0	0.481	0.974655	135.1	64.9	18.23	14.73	829570	676104	977995	373390	398915	491310	Peak Found	Peak Found	Peak Found	Peak Found	High	High	1		TGME49_291090	S8G8K3	SWI2/SNF2-containing protein	TGME49_291090
FALSE	High	Master Protein	TGME49_240490-t26_1-p1	transcript=TGME49_240490-t26_1 | gene=TGME49_240490 | organism=Toxoplasma_gondii_ME49 | gene_product=hypothetical protein | transcript_product=hypothetical protein | location=TGME49_chrVI:1294716-1295147(-) | protein_length=143 | sequence_SO=chromosome | SO=protein_coding | is_pseudo=false	0.005	FALSE	2.816	9	1	2	1	143	15.6	4.96	1.69	1	0	0	1.024	0.824284	98.8	101.2	57.69	16.46	134344	130955	331349	122386	154626		High	Peak Found	High	Peak Found	Peak Found	Not Found	1		TGME49_240490	A0A125YVH0	Uncharacterized protein	TGME49_240490
FALSE	High	Master Protein	TGME49_321630-t26_1-p1	transcript=TGME49_321630-t26_1 | gene=TGME49_321630 | organism=Toxoplasma_gondii_ME49 | gene_product=RNA recognition motif-containing protein | transcript_product=RNA recognition motif-containing protein | location=TGME49_chrIb:1678355-1685989(-) | protein_length=400 | sequence_SO=chromosome | SO=protein_coding | is_pseudo=false	0.005	FALSE	2.812	4	1	2	1	400	45.7	9.17	3.97	1	0	0	0.507	0.986681	132.7	67.3	20.98	15.88	285595	235827	358155	115314	144855	158736	Peak Found	High	High	Peak Found	Peak Found	Peak Found	1		TGME49_321630	S8GUI8	RNA recognition motif-containing protein	TGME49_321630
FALSE	High	Master Protein	TGME49_214480-t26_1-p1	transcript=TGME49_214480-t26_1 | gene=TGME49_214480 | organism=Toxoplasma_gondii_ME49 | gene_product=replication factor a protein 3 protein | transcript_product=replication factor a protein 3 protein | location=TGME49_chrX:6307094-6308775(+) | protein_length=205 | sequence_SO=chromosome | SO=protein_coding | is_pseudo=false	0.005	FALSE	2.787	6	1	2	1	205	21.6	5.47	0	1	0	0	0.01	2.1327e-16	200		24.44		357812		252360				High	Not Found	High	Not Found	Not Found	Not Found	1		TGME49_214480	S8GDN4	Replication factor a protein 3 protein	TGME49_214480
FALSE	High	Master Protein	TGME49_271600-t26_1-p1	transcript=TGME49_271600-t26_1 | gene=TGME49_271600 | organism=Toxoplasma_gondii_ME49 | gene_product=hypothetical protein | transcript_product=hypothetical protein | location=TGME49_chrVIII:4450597-4452338(+) | protein_length=504 | sequence_SO=chromosome | SO=protein_coding | is_pseudo=false	0.005	FALSE	2.783	1	1	1	1	504	55.3	6.42	0	1	0	0	0.01	2.1327e-16	200		37.08		180058	293845	394612				Peak Found	High	Peak Found	Not Found	Not Found	Not Found	1		TGME49_271600	S8G9T3	Uncharacterized protein	TGME49_271600
FALSE	High	Master Protein	TGME49_233838-t26_1-p1	transcript=TGME49_233838-t26_1 | gene=TGME49_233838 | organism=Toxoplasma_gondii_ME49 | gene_product=PET112 family, C terminal region domain-containing protein | transcript_product=PET112 family, C terminal region domain-containing protein | location=TGME49_chrVIII:2839008-2850000(+) | protein_length=1070 | sequence_SO=chromosome | SO=protein_coding | is_pseudo=false	0.005	FALSE	2.779	1	1	3	1	1070	113.8	8.12	6.22	1	0	0	0.724	0.943189	116	84	27.08	18.67	536766	326506	368724	356916	267115	257398	High	High	High	Peak Found	Peak Found	Peak Found	1		TGME49_233838	S8GJT1	PET112 family, C terminal region domain-containing protein	TGME49_233838
FALSE	High	Master Protein	TGME49_234250-t26_1-p1	transcript=TGME49_234250-t26_1 | gene=TGME49_234250 | organism=Toxoplasma_gondii_ME49 | gene_product=hypothetical protein | transcript_product=hypothetical protein | location=TGME49_chrX:4236367-4252113(-) | protein_length=2276 | sequence_SO=chromosome | SO=protein_coding | is_pseudo=false	0.005	FALSE	2.778	1	1	2	1	2276	248.5	9.6	4.62	1	0	0	0.74	0.955132	115	85	41.21	28.55	611168	1.22603e+06	1.51101e+06	534427	906976	946111	Peak Found	High	Peak Found	Peak Found	High	Peak Found	1		TGME49_234250	S8ETW5	Uncharacterized protein	TGME49_234250
FALSE	High	Master Protein	TGME49_240430-t26_1-p1	transcript=TGME49_240430-t26_1 | gene=TGME49_240430 | organism=Toxoplasma_gondii_ME49 | gene_product=glyoxalase family protein | transcript_product=glyoxalase family protein | location=TGME49_chrVI:1273834-1279948(-) | protein_length=1114 | sequence_SO=chromosome | SO=protein_coding | is_pseudo=false	0.005	FALSE	2.758	3	1	1	1	1114	122.3	6.28	2.21	1	0	0	0.514	0.987068	132.1	67.9	29.45	40.01	175140	292466	321407	201025		112361	Peak Found	Peak Found	High	Peak Found	Not Found	Peak Found	1		TGME49_240430	S8FAL5	Glyoxalase family protein	TGME49_240430
FALSE	High	Master Protein	TGME49_211350-t26_1-p1	transcript=TGME49_211350-t26_1 | gene=TGME49_211350 | organism=Toxoplasma_gondii_ME49 | gene_product=CBS domain-containing protein | transcript_product=CBS domain-containing protein | location=TGME49_chrIV:1801261-1811854(+) | protein_length=1720 | sequence_SO=chromosome | SO=protein_coding | is_pseudo=false	0.005	FALSE	2.758	1	1	3	1	1720	187.8	6.13	2.46	1	0	0	1.471	0.233088	80.9	119.1	39.2		183441	392781	246123			361990	High	Peak Found	Peak Found	Not Found	Not Found	High	1		TGME49_211350	A0A125YWU7	CBS domain-containing protein	TGME49_211350
FALSE	High	Master Protein	TGME49_226640-t26_1-p1	transcript=TGME49_226640-t26_1 | gene=TGME49_226640 | organism=Toxoplasma_gondii_ME49 | gene_product=zinc binding protein, putative | transcript_product=zinc binding protein, putative | location=TGME49_chrX:1477424-1479982(-) | protein_length=130 | sequence_SO=chromosome | SO=protein_coding | is_pseudo=false	0.005	FALSE	2.739	7	1	1	1	130	14.7	6.89	0	1	0	0													Not Found	Not Found	Not Found	Not Found	High	Not Found	1		TGME49_226640	A0A125YHN8	Protein yippee-like	TGME49_226640
FALSE	High	Master Protein	TGME49_268900-t26_1-p1	transcript=TGME49_268900-t26_1 | gene=TGME49_268900 | organism=Toxoplasma_gondii_ME49 | gene_product=dense granular protein GRA10 | transcript_product=dense granular protein GRA10 | location=TGME49_chrVIII:6216226-6220319(-) | protein_length=894 | sequence_SO=chromosome | SO=protein_coding | is_pseudo=false	0.004	FALSE	3.605	4	1	2	1	894	94.2	6.92	0	1	0	0	1.414	0.319253	82.9	117.1	24.22	11.04	184036	265783	173945		281308	240583	Peak Found	High	Peak Found	Not Found	High	Peak Found	1		TGME49_268900	S8G957	Dense granular protein GRA10	GRA10 TGME49_268900
FALSE	High	Master Protein	TGME49_237045-t26_1-p1	transcript=TGME49_237045-t26_1 | gene=TGME49_237045 | organism=Toxoplasma_gondii_ME49 | gene_product=hypothetical protein | transcript_product=hypothetical protein | location=TGME49_chrX:5684410-5689290(-) | protein_length=1269 | sequence_SO=chromosome | SO=protein_coding | is_pseudo=false	0.004	FALSE	3.605	3	2	2	2	1269	140.5	8.07	0	2	0	0	100	2.1327e-16		200						724073			Not Found	Not Found	High	High	Not Found	Not Found	1		TGME49_237045	S8GDW8	WS_DGAT_C domain-containing protein	TGME49_237045
FALSE	High	Master Protein	TGME49_264950-t26_1-p1	transcript=TGME49_264950-t26_1 | gene=TGME49_264950 | organism=Toxoplasma_gondii_ME49 | gene_product=hypothetical protein | transcript_product=hypothetical protein | location=TGME49_chrIX:1887688-1893288(+) | protein_length=415 | sequence_SO=chromosome | SO=protein_coding | is_pseudo=false	0.004	FALSE	3.604	2	1	1	1	415	46.9	6.14	2.38	1	0	0	0.01	2.1327e-16	200				471349						High	Not Found	Not Found	Not Found	Not Found	Not Found	1		TGME49_264950	S8F2L1	Tubulin-folding cofactor C	TGME49_264950
FALSE	High	Master Protein	TGME49_251600-t26_1-p1	transcript=TGME49_251600-t26_1 | gene=TGME49_251600 | organism=Toxoplasma_gondii_ME49 | gene_product=IMP4 family U3 small nucleolar ribonucleoprotein (snoRNP), putative | transcript_product=IMP4 family U3 small nucleolar ribonucleoprotein (snoRNP), putative | location=TGME49_chrXII:5481198-5483977(+) | protein_length=389 | sequence_SO=chromosome | SO=protein_coding | is_pseudo=false	0.004	FALSE	3.604	4	1	1	1	389	44.8	10.15	2.14	1	0	0	0.545	0.998881	129.5	70.5	2.64	9.61	249929	246843	259578	123130	149317	136105	Peak Found	Peak Found	Peak Found	High	Peak Found	Peak Found	1		TGME49_251600	A0A125YT54	IMP4 family U3 small nucleolar ribonucleoprotein (snoRNP), putative	TGME49_251600
FALSE	High	Master Protein	TGME49_256920-t26_1-p1	transcript=TGME49_256920-t26_1 | gene=TGME49_256920 | organism=Toxoplasma_gondii_ME49 | gene_product=phosphatidylinositol-4-phosphate 5-Kinase | transcript_product=phosphatidylinositol-4-phosphate 5-Kinase | location=TGME49_chrVIIb:4335799-4351036(+) | protein_length=4172 | sequence_SO=chromosome | SO=protein_coding | is_pseudo=false	0.004	FALSE	3.601	0	1	2	1	4172	451.9	7.74	0	1	0	0	2.047	0.0801442	65.6	134.4	58.23	40.1	287298	67777	243096	898780	497652	449289	Peak Found	Peak Found	High	Peak Found	Peak Found	Peak Found	1		TGME49_256920	S8F6T8	Phosphatidylinositol-4-phosphate 5-Kinase (EC 2.7.1.150)	TGME49_256920
FALSE	High	Master Protein	TGME49_297150-t26_1-p1	transcript=TGME49_297150-t26_1 | gene=TGME49_297150 | organism=Toxoplasma_gondii_ME49 | gene_product=MORN repeat-containing protein | transcript_product=MORN repeat-containing protein | location=TGME49_chrII:1569142-1573799(-) | protein_length=453 | sequence_SO=chromosome | SO=protein_coding | is_pseudo=false	0.004	FALSE	3.595	4	1	1	1	453	50.4	7.81	2.55	1	0	0	100	2.1327e-16		200		0.02					171457	171514	Not Found	Not Found	Not Found	Not Found	High	Peak Found	1		TGME49_297150	S8GJU5	MORN repeat-containing protein (EC 2.1.1.43)	TGME49_297150
FALSE	High	Master Protein	TGME49_217350-t26_1-p1	transcript=TGME49_217350-t26_1 | gene=TGME49_217350 | organism=Toxoplasma_gondii_ME49 | gene_product=methyltransferase MTA70, putative | transcript_product=methyltransferase MTA70, putative | location=TGME49_chrXII:1764732-1770926(-) | protein_length=819 | sequence_SO=chromosome | SO=protein_coding | is_pseudo=false	0.004	FALSE	3.586	1	1	3	1	819	87.9	8.12	0	1	0	0	0.428	0.930356	140.1	59.9	22.75	22.12	625094	395839	495146	302400	211709	208567	High	Peak Found	Peak Found	Peak Found	High	High	1		TGME49_217350	A0A125YLJ5	Methyltransferase MTA70, putative (EC 2.1.1.62)	TGME49_217350
FALSE	High	Master Protein	TGME49_210760-t26_1-p1	transcript=TGME49_210760-t26_1 | gene=TGME49_210760 | organism=Toxoplasma_gondii_ME49 | gene_product=glutamine amidotransferase-related, putative | transcript_product=glutamine amidotransferase-related, putative | location=TGME49_chrIV:2089481-2091508(+) | protein_length=518 | sequence_SO=chromosome | SO=protein_coding | is_pseudo=false	0.004	FALSE	3.574	5	1	1	1	518	56.7	5.49	0	1	0	0													Not Found	Not Found	Not Found	Not Found	High	Not Found	1		TGME49_210760	A0A125YN81	Glutamine amidotransferase-related, putative	TGME49_210760
FALSE	High	Master Protein	TGME49_203280-t26_1-p1	transcript=TGME49_203280-t26_1 | gene=TGME49_203280 | organism=Toxoplasma_gondii_ME49 | gene_product=hypothetical protein | transcript_product=hypothetical protein | location=TGME49_chrVIIa:2621570-2623923(-) | protein_length=192 | sequence_SO=chromosome | SO=protein_coding | is_pseudo=false	0.004	FALSE	3.57	5	1	4	1	192	22.5	9.96	1.96	1	0	0	0.664	0.974655	120.2	79.8	5.56	44.72	347131	353687	384813	234739	306157	113278	Peak Found	High	Peak Found	High	Peak Found	High	1		TGME49_203280	A0A125YQY2	Uncharacterized protein	TGME49_203280
FALSE	High	Master Protein	TGME49_235905-t26_1-p1	transcript=TGME49_235905-t26_1 | gene=TGME49_235905 | organism=Toxoplasma_gondii_ME49 | gene_product=ribonuclease z, putative | transcript_product=ribonuclease z, putative | location=TGME49_chrX:5123122-5135748(+) | protein_length=1073 | sequence_SO=chromosome | SO=protein_coding | is_pseudo=false	0.004	FALSE	3.569	1	1	1	1	1073	116.2	6.6	1.75	1	0	0	0.47	0.980649	136.1	63.9	26.02	11.34	162761	109661	187829	70942.8	88370	76450.2	Peak Found	Peak Found	High	Peak Found	Peak Found	Peak Found	1		TGME49_235905	S8EWE3	Ribonuclease z, putative (EC 3.1.26.11)	TGME49_235905
FALSE	High	Master Protein	TGME49_201260-t26_1-p1	transcript=TGME49_201260-t26_1 | gene=TGME49_201260 | organism=Toxoplasma_gondii_ME49 | gene_product=sugar transporter ST3 | transcript_product=sugar transporter ST3 | location=TGME49_chrVIIa:3928351-3934055(-) | protein_length=693 | sequence_SO=chromosome | SO=protein_coding | is_pseudo=false	0.004	FALSE	3.565	1	1	8	1	693	74.1	6.34	11.59	1	0	0	0.549	0.998881	129.1	70.9	10.81	19.61	868082	767063	953372	540168	476648	362261	High	Peak Found	High	High	High	Peak Found	1		TGME49_201260	S8GET0	Sugar transporter ST3	ST3 TGME49_201260
FALSE	High	Master Protein	TGME49_309790-t26_1-p1	transcript=TGME49_309790-t26_1 | gene=TGME49_309790 | organism=Toxoplasma_gondii_ME49 | gene_product=hypothetical protein | transcript_product=hypothetical protein | location=TGME49_chrXI:812617-815323(+) | protein_length=254 | sequence_SO=chromosome | SO=protein_coding | is_pseudo=false	0.004	FALSE	3.561	4	1	1	1	254	28.2	9.58	0	1	0	0	0.385	0.908814	144.4	55.6	23.65	66.52	214828	301109		17877.3	110027	97845.5	High	Peak Found	Not Found	Peak Found	Peak Found	Peak Found	1		TGME49_309790	S8G3R6	Uncharacterized protein	TGME49_309790
FALSE	High	Master Protein	TGME49_251460-t26_1-p1	transcript=TGME49_251460-t26_1 | gene=TGME49_251460 | organism=Toxoplasma_gondii_ME49 | gene_product=hypothetical protein | transcript_product=hypothetical protein | location=TGME49_chrXII:5403594-5408066(-) | protein_length=1490 | sequence_SO=chromosome | SO=protein_coding | is_pseudo=false	0.004	FALSE	3.558	1	1	1	1	1490	160.6	5.45	2.18	1	0	0	0.306	0.794462	153.1	46.9	39.31		89452	190463	207763	58301.8			Peak Found	High	Peak Found	Peak Found	Not Found	Not Found	1		TGME49_251460	S8EPB1	Uncharacterized protein	TGME49_251460
FALSE	High	Master Protein	TGME49_263270-t26_1-p1	transcript=TGME49_263270-t26_1 | gene=TGME49_263270 | organism=Toxoplasma_gondii_ME49 | gene_product=glycerophosphodiester phosphodiesterase family protein | transcript_product=glycerophosphodiester phosphodiesterase family protein | location=TGME49_chrVIIb:665307-673319(+) | protein_length=866 | sequence_SO=chromosome | SO=protein_coding | is_pseudo=false	0.004	FALSE	3.553	1	1	3	1	866	95.8	6.57	3.35	1	0	0	0.471	0.978011	135.9	64.1	46.82	25.33	291739		146611	116857		81355.1	High	Not Found	Peak Found	Peak Found	Not Found	High	1		TGME49_263270	S8F860	Glycerophosphodiester phosphodiesterase family protein	TGME49_263270
FALSE	High	Master Protein	TGME49_275630-t26_1-p1	transcript=TGME49_275630-t26_1 | gene=TGME49_275630 | organism=Toxoplasma_gondii_ME49 | gene_product=HECT-domain (ubiquitin-transferase) domain-containing protein | transcript_product=HECT-domain (ubiquitin-transferase) domain-containing protein | location=TGME49_chrIII:310057-324138(-) | protein_length=1709 | sequence_SO=chromosome | SO=protein_coding | is_pseudo=false	0.004	FALSE	3.549	2	2	2	2	1709	185.4	6.6	0	2	0	0	0.581	0.998881	126.5	73.5	15.75	5.31	128681	93686.3	110896	64468.3	59355.1	65663.2	Peak Found	Peak Found	High	Peak Found	High	Peak Found	1		TGME49_275630	S8FAT8	HECT-type E3 ubiquitin transferase (EC 2.3.2.26)	TGME49_275630
FALSE	High	Master Protein	TGME49_202850-t26_1-p1	transcript=TGME49_202850-t26_1 | gene=TGME49_202850 | organism=Toxoplasma_gondii_ME49 | gene_product=ATP-binding domain-containing protein | transcript_product=ATP-binding domain-containing protein | location=TGME49_chrVIIa:2981829-2989889(+) | protein_length=1918 | sequence_SO=chromosome | SO=protein_coding | is_pseudo=false	0.004	FALSE	3.544	1	2	2	2	1918	207.8	6.2	0	2	0	0	0.612	0.994901	124.1	75.9	5.07	44.73	68277.5	74924.8	74322.4	33361.8	45459.9	78723.4	High	Peak Found	Peak Found	Peak Found	Peak Found	High	1		TGME49_202850	S8F976	Diphthamide synthase (EC 6.3.1.14) (Diphthamide synthetase) (Diphthine--ammonia ligase)	TGME49_202850
FALSE	High	Master Protein	TGME49_270360-t26_1-p1	transcript=TGME49_270360-t26_1 | gene=TGME49_270360 | organism=Toxoplasma_gondii_ME49 | gene_product=hypothetical protein | transcript_product=hypothetical protein | location=TGME49_chrVIII:5249101-5250371(+) | protein_length=252 | sequence_SO=chromosome | SO=protein_coding | is_pseudo=false	0.004	FALSE	3.535	5	1	2	1	252	28.1	9.23	2.46	1	0	0	1.213	0.672077	90.4	109.6	94.36		262300		52351.4	142108			High	Not Found	Peak Found	Peak Found	Not Found	Not Found	1		TGME49_270360	S8F1E8	Uncharacterized protein	TGME49_270360
FALSE	High	Master Protein	TGME49_310530-t26_1-p1	transcript=TGME49_310530-t26_1 | gene=TGME49_310530 | organism=Toxoplasma_gondii_ME49 | gene_product=SNF2 family N-terminal domain-containing protein | transcript_product=SNF2 family N-terminal domain-containing protein | location=TGME49_chrXI:1412937-1433031(-) | protein_length=3406 | sequence_SO=chromosome | SO=protein_coding | is_pseudo=false	0.004	FALSE	3.534	1	2	3	2	3406	371.2	7.03	0	2	0	0	1.778	0.0764291	72	128	41.21	39.32	119881	275816	178001	190624	316515	438470	High	High	Peak Found	Peak Found	Peak Found	High	1		TGME49_310530	S8G3F7	SNF2 family N-terminal domain-containing protein	TGME49_310530
FALSE	High	Master Protein	TGME49_293040-t26_1-p1	transcript=TGME49_293040-t26_1 | gene=TGME49_293040 | organism=Toxoplasma_gondii_ME49 | gene_product=hypothetical protein | transcript_product=hypothetical protein | location=TGME49_chrIa:108846-109724(-) | protein_length=292 | sequence_SO=chromosome | SO=protein_coding | is_pseudo=false	0.004	FALSE	3.527	4	1	2	1	292	33.1	6.87	0	1	0	0	100	2.1327e-16		200		67.5				227594	77473.7	78656.4	Not Found	Not Found	Not Found	High	Peak Found	Peak Found	1		TGME49_293040	A0A125YM87	Uncharacterized protein	TGME49_293040
FALSE	High	Master Protein	TGME49_228080-t26_1-p1	transcript=TGME49_228080-t26_1 | gene=TGME49_228080 | organism=Toxoplasma_gondii_ME49 | gene_product=dihydrouridine synthase (dus) protein | transcript_product=dihydrouridine synthase (dus) protein | location=TGME49_chrX:594953-604809(+) | protein_length=1220 | sequence_SO=chromosome | SO=protein_coding | is_pseudo=false	0.004	FALSE	3.521	2	1	1	1	1220	131.4	6.86	2.72	1	0	0	0.833	0.894642	109.1	90.9		52.74	196453			163582	54432.4	189326	Peak Found	Not Found	Not Found	Peak Found	Peak Found	High	1		TGME49_228080	S8EUZ6	tRNA-dihydrouridine(47) synthase [NAD(P)(+)] (EC 1.3.1.-) (tRNA-dihydrouridine synthase 3)	TGME49_228080
FALSE	High	Master Protein	TGME49_268260-t26_1-p1	transcript=TGME49_268260-t26_1 | gene=TGME49_268260 | organism=Toxoplasma_gondii_ME49 | gene_product=hypothetical protein | transcript_product=hypothetical protein | location=TGME49_chrVIII:6591653-6601085(-) | protein_length=801 | sequence_SO=chromosome | SO=protein_coding | is_pseudo=false	0.004	FALSE	3.519	2	1	1	1	801	86.7	9.33	2.05	1	0	0	0.567	0.998881	127.6	72.4	16.47		402958	289152	344532	195496			Peak Found	High	Peak Found	Peak Found	Not Found	Not Found	1		TGME49_268260	S8F0U0	Uncharacterized protein	TGME49_268260
FALSE	High	Master Protein	TGME49_202800-t26_1-p1	transcript=TGME49_202800-t26_1 | gene=TGME49_202800 | organism=Toxoplasma_gondii_ME49 | gene_product=cytochrome c oxidase assembly protein COX11 protein, putative | transcript_product=cytochrome c oxidase assembly protein COX11 protein, putative | location=TGME49_chrVIIa:3018206-3022351(-) | protein_length=519 | sequence_SO=chromosome | SO=protein_coding | is_pseudo=false	0.004	FALSE	3.516	3	1	1	1	519	55.8	8.63	3.33	1	0	0	2.801	0.0627756	52.6	147.4		66.73	66576.6				111702	311303	Peak Found	Not Found	Not Found	Not Found	Peak Found	High	1		TGME49_202800	S8F980	Cytochrome c oxidase assembly protein COX11 protein, putative	TGME49_202800
FALSE	High	Master Protein	TGME49_264650-t26_1-p1	transcript=TGME49_264650-t26_1 | gene=TGME49_264650 | organism=Toxoplasma_gondii_ME49 | gene_product=phosphoacetylglucosamine mutase | transcript_product=phosphoacetylglucosamine mutase | location=TGME49_chrIX:2145865-2153183(+) | protein_length=985 | sequence_SO=chromosome | SO=protein_coding | is_pseudo=false	0.004	FALSE	3.515	2	1	1	1	985	107.7	5.68	0	1	0	0	0.714	0.96931	116.7	83.3	55.9	14.77	466436	1.00074e+06	1.61359e+06		643572	793724	Peak Found	Peak Found	High	Not Found	Peak Found	Peak Found	1		TGME49_264650	S8F2Q8	Phosphoacetylglucosamine mutase (EC 5.4.2.3)	TGME49_264650
FALSE	High	Master Protein	TGME49_224070-t26_1-p1	transcript=TGME49_224070-t26_1 | gene=TGME49_224070 | organism=Toxoplasma_gondii_ME49 | gene_product=hypothetical protein | transcript_product=hypothetical protein | location=TGME49_chrX:3347127-3355878(+) | protein_length=1497 | sequence_SO=chromosome | SO=protein_coding | is_pseudo=false	0.004	FALSE	3.515	1	1	1	1	1497	156.2	6.49	2.09	1	0	0	0.394	0.920499	143.5	56.5	2.27		228053	238076	230273		90619.2		Peak Found	High	Peak Found	Not Found	Peak Found	Not Found	1		TGME49_224070	S8EU33	Uncharacterized protein	TGME49_224070
FALSE	High	Master Protein	TGME49_220470-t26_1-p1	transcript=TGME49_220470-t26_1 | gene=TGME49_220470 | organism=Toxoplasma_gondii_ME49 | gene_product=hypothetical protein | transcript_product=hypothetical protein | location=TGME49_chrV:400714-405382(-) | protein_length=1344 | sequence_SO=chromosome | SO=protein_coding | is_pseudo=false	0.004	FALSE	3.514	3	2	2	2	1344	141.2	8.51	0	2	0	0													Not Found	High	Not Found	Not Found	Not Found	Not Found	1		TGME49_220470	S8F5N3	Uncharacterized protein	TGME49_220470
FALSE	High	Master Protein	TGME49_231930-t26_1-p1	transcript=TGME49_231930-t26_1 | gene=TGME49_231930 | organism=Toxoplasma_gondii_ME49 | gene_product=hypothetical protein | transcript_product=hypothetical protein | location=TGME49_chrVIII:1652333-1658194(-) | protein_length=804 | sequence_SO=chromosome | SO=protein_coding | is_pseudo=false	0.004	FALSE	3.507	2	1	2	1	804	85.7	5.15	2.76	1	0	0	7.962	2.69336e-07	22.3	177.7					48622.4	387155			Not Found	Not Found	Peak Found	High	Not Found	Not Found	1		TGME49_231930	S8GK70	RING-type domain-containing protein	TGME49_231930
FALSE	High	Master Protein	TGME49_225790-t26_1-p1	transcript=TGME49_225790-t26_1 | gene=TGME49_225790 | organism=Toxoplasma_gondii_ME49 | gene_product=PDI family protein | transcript_product=PDI family protein | location=TGME49_chrX:2038686-2040591(+) | protein_length=189 | sequence_SO=chromosome | SO=protein_coding | is_pseudo=false	0.004	FALSE	3.502	6	1	3	1	189	21.6	9.23	5.52	1	0	0	1.264	0.65345	88.3	111.7		44.87		96496.8		121957	185672	72310.1	High	Peak Found	Not Found	High	High	Peak Found	1		TGME49_225790	A0A125YFI4	PDI family protein	TGME49_225790
FALSE	High	Master Protein	TGME49_253520-t26_1-p1	transcript=TGME49_253520-t26_1 | gene=TGME49_253520 | organism=Toxoplasma_gondii_ME49 | gene_product=U3 small nucleolar RNA-associated protein 6 protein | transcript_product=U3 small nucleolar RNA-associated protein 6 protein | location=TGME49_chrIII:1009378-1013208(-) | protein_length=1276 | sequence_SO=chromosome | SO=protein_coding | is_pseudo=false	0.004	FALSE	3.494	1	1	1	1	1276	140.4	7.83	2.54	1	0	0	0.466	0.976725	136.5	63.5		14.5			184610		77541.7	95263.9	Not Found	Not Found	Peak Found	Not Found	High	Peak Found	1		TGME49_253520	S8GIZ1	U3 small nucleolar RNA-associated protein 6 protein	TGME49_253520
FALSE	High	Master Protein	TGME49_239420-t26_1-p1	transcript=TGME49_239420-t26_1 | gene=TGME49_239420 | organism=Toxoplasma_gondii_ME49 | gene_product=protein kinase | transcript_product=protein kinase | location=TGME49_chrVI:643214-650743(-) | protein_length=1763 | sequence_SO=chromosome | SO=protein_coding | is_pseudo=false	0.004	FALSE	3.494	1	1	1	1	1763	183.6	6.8	2.65	1	0	0	0.871	0.907528	106.9	93.1	14.34	37.28	122936		150686	90477.5		155252	Peak Found	Not Found	Peak Found	Peak Found	Not Found	High	1		TGME49_239420	S8GQI4	Protein kinase (EC 2.7.11.17) (EC 2.7.11.18)	TGME49_239420
FALSE	High	Master Protein	TGME49_266010-t26_1-p1	transcript=TGME49_266010-t26_1 | gene=TGME49_266010 | organism=Toxoplasma_gondii_ME49 | gene_product=phosphatidylinositol 3- and 4-kinase | transcript_product=phosphatidylinositol 3- and 4-kinase | location=TGME49_chrIX:1350404-1387262(+) | protein_length=8872 | sequence_SO=chromosome | SO=protein_coding | is_pseudo=false	0.004	FALSE	3.489	0	2	2	1	8872	963.1	6.8	1.73	2	0	0	0.474	0.943189	135.6	64.4	27.89	30.94	2.2939e+06	4.06601e+06	3.17126e+06	979331	1.5044e+06	1.87367e+06	Peak Found	Peak Found	High	Peak Found	High	Peak Found	1		TGME49_266010	S8G7H6	Phosphatidylinositol 3-and 4-kinase (EC 2.7.11.1)	TGME49_266010
FALSE	High	Master Protein	TGME49_223070-t26_1-p1	transcript=TGME49_223070-t26_1 | gene=TGME49_223070 | organism=Toxoplasma_gondii_ME49 | gene_product=hypothetical protein | transcript_product=hypothetical protein | location=TGME49_chrII:1421332-1424329(+) | protein_length=211 | sequence_SO=chromosome | SO=protein_coding | is_pseudo=false	0.004	FALSE	3.484	6	1	2	1	211	23.9	6.07	4.59	1	0	0	0.369	0.860881	146.1	53.9	35.64	22.89	358092	699724	756581	229846	352358	258214	Peak Found	High	High	Peak Found	Peak Found	Peak Found	1		TGME49_223070	A0A125YZP2	Uncharacterized protein	TGME49_223070
FALSE	High	Master Protein	TGME49_228280-t26_1-p1	transcript=TGME49_228280-t26_1 | gene=TGME49_228280 | organism=Toxoplasma_gondii_ME49 | gene_product=hypothetical protein | transcript_product=hypothetical protein | location=TGME49_chrX:442269-443851(+) | protein_length=386 | sequence_SO=chromosome | SO=protein_coding | is_pseudo=false	0.004	FALSE	3.462	6	1	2	1	386	40.3	9.85	2.53	1	0	0	0.382	0.908814	144.8	55.2	45.81		296507	205809	109629		78551.6		High	High	Peak Found	Not Found	Peak Found	Not Found	1		TGME49_228280	S8EV76	Uncharacterized protein	TGME49_228280
FALSE	High	Master Protein	TGME49_203750-t26_1-p1	transcript=TGME49_203750-t26_1 | gene=TGME49_203750 | organism=Toxoplasma_gondii_ME49 | gene_product=hypothetical protein | transcript_product=hypothetical protein | location=TGME49_chrVIIa:2263591-2278190(+) | protein_length=1382 | sequence_SO=chromosome | SO=protein_coding | is_pseudo=false	0.004	FALSE	3.458	1	1	1	1	1382	149.7	6.38	2.33	1	0	0	0.268	0.516882	157.7	42.3	37.12	52.28	1.1096e+06	519859	765085	302813	139354		Peak Found	High	Peak Found	Peak Found	Peak Found	Not Found	1		TGME49_203750	S8F914	Uncharacterized protein	TGME49_203750
FALSE	High	Master Protein	TGME49_268630-t26_1-p1	transcript=TGME49_268630-t26_1 | gene=TGME49_268630 | organism=Toxoplasma_gondii_ME49 | gene_product=YagE family protein | transcript_product=YagE family protein | location=TGME49_chrVIII:6387483-6389972(+) | protein_length=350 | sequence_SO=chromosome | SO=protein_coding | is_pseudo=false	0.004	FALSE	3.457	8	1	2	1	350	40.7	6.21	0	1	0	0	1.195	0.661568	91.1	108.9	4.23	49.68		149257	140580		119940	249852	Not Found	High	Peak Found	Not Found	High	Peak Found	1		TGME49_268630	A0A125YNR4	YagE family protein	TGME49_268630
FALSE	High	Master Protein	TGME49_312370-t26_1-p1	transcript=TGME49_312370-t26_1 | gene=TGME49_312370 | organism=Toxoplasma_gondii_ME49 | gene_product=RNA pseudouridine synthase superfamily protein | transcript_product=RNA pseudouridine synthase superfamily protein | location=TGME49_chrXI:2638757-2644878(+) | protein_length=1534 | sequence_SO=chromosome | SO=protein_coding | is_pseudo=false	0.004	FALSE	3.456	1	1	2	1	1534	165.9	8.62	0	1	0	0	0.571	0.998881	127.3	72.7	5.91	9.57	254193	276383		134128	151357	162479	Peak Found	Peak Found	Not Found	High	Peak Found	High	1		TGME49_312370	S8EY24	RNA pseudouridine synthase superfamily protein	TGME49_312370
FALSE	High	Master Protein	TGME49_244550-t26_1-p1	transcript=TGME49_244550-t26_1 | gene=TGME49_244550 | organism=Toxoplasma_gondii_ME49 | gene_product=hypothetical protein | transcript_product=hypothetical protein | location=TGME49_chrVI:3352497-3354392(-) | protein_length=631 | sequence_SO=chromosome | SO=protein_coding | is_pseudo=false	0.004	FALSE	3.45	2	1	1	1	631	65.7	5.29	2.89	1	0	0	0.412	0.875734	141.6	58.4	26.54	10.84	1.84532e+06	1.11244e+06	1.85399e+06	901444	761053	742428	Peak Found	Peak Found	Peak Found	Peak Found	Peak Found	High	1		TGME49_244550	S8GPS4	Uncharacterized protein	TGME49_244550
FALSE	High	Master Protein	TGME49_216530-t26_1-p1	transcript=TGME49_216530-t26_1 | gene=TGME49_216530 | organism=Toxoplasma_gondii_ME49 | gene_product=ribosome recycling factor protein | transcript_product=ribosome recycling factor protein | location=TGME49_chrXI:6093174-6096576(-) | protein_length=482 | sequence_SO=chromosome | SO=protein_coding | is_pseudo=false	0.004	FALSE	3.449	4	1	2	1	482	51	10.36	0	1	0	0	0.405	0.869576	142.3	57.7	12.76	37.25	1.51788e+06	1.39106e+06	1.17452e+06	971032	506314	563459	High	Peak Found	High	Peak Found	Peak Found	Peak Found	1		TGME49_216530	S8ETD3	Ribosome recycling factor protein	TGME49_216530
FALSE	High	Master Protein	TGME49_201120-t26_1-p1	transcript=TGME49_201120-t26_1 | gene=TGME49_201120 | organism=Toxoplasma_gondii_ME49 | gene_product=ELMO/CED-12 family protein | transcript_product=ELMO/CED-12 family protein | location=TGME49_chrVIIa:4029337-4037478(+) | protein_length=2257 | sequence_SO=chromosome | SO=protein_coding | is_pseudo=false	0.004	FALSE	3.445	1	1	1	1	2257	243.7	9.86	2.05	1	0	0	0.439	0.88922	139	61	63.98	69.47	2.29151e+06	8.42459e+06	4.0756e+06	304589	1.78893e+06	2.18095e+06	Peak Found	Peak Found	Peak Found	Peak Found	High	Peak Found	1		TGME49_201120	S8GEU1	ELMO/CED-12 family protein	TGME49_201120
FALSE	High	Master Protein	TGME49_252320-t26_1-p1	transcript=TGME49_252320-t26_1 | gene=TGME49_252320 | organism=Toxoplasma_gondii_ME49 | gene_product=Sas10/Utp3/C1D family protein | transcript_product=Sas10/Utp3/C1D family protein | location=TGME49_chrIII:490108-492509(+) | protein_length=268 | sequence_SO=chromosome | SO=protein_coding | is_pseudo=false	0.004	FALSE	3.442	17	2	2	2	268	29	9.22	0	2	0	0	100	2.1327e-16		200		11.44					135392	159215	Not Found	High	Not Found	Not Found	Peak Found	High	1		TGME49_252320	A0A125YVP1	Nuclear nucleic acid-binding protein C1D	TGME49_252320
FALSE	High	Master Protein	TGME49_312650-t26_1-p1	transcript=TGME49_312650-t26_1 | gene=TGME49_312650 | organism=Toxoplasma_gondii_ME49 | gene_product=hypothetical protein | transcript_product=hypothetical protein | location=TGME49_chrXI:2871811-2887262(-) | protein_length=2277 | sequence_SO=chromosome | SO=protein_coding | is_pseudo=false	0.004	FALSE	3.432	1	1	1	1	2277	247.3	5.67	0	1	0	0	0.522	0.986681	131.4	68.6		16.71			454325		266960	210542	Not Found	Not Found	Peak Found	Not Found	High	Peak Found	1		TGME49_312650	S8EY07	Uncharacterized protein	TGME49_312650
FALSE	High	Master Protein	TGME49_224340-t26_1-p1	transcript=TGME49_224340-t26_1 | gene=TGME49_224340 | organism=Toxoplasma_gondii_ME49 | gene_product=hypothetical protein | transcript_product=hypothetical protein | location=TGME49_chrX:3075058-3076450(-) | protein_length=266 | sequence_SO=chromosome | SO=protein_coding | is_pseudo=false	0.004	FALSE	3.427	5	1	2	1	266	28.6	9.29	1.95	1	0	0	0.865	0.90824	107.2	92.8	7.81	11.58	125936	144734	144609	135852	115289		Peak Found	Peak Found	High	High	Peak Found	Not Found	1		TGME49_224340	S8GET1	Uncharacterized protein	TGME49_224340
FALSE	High	Master Protein	TGME49_216250-t26_1-p1	transcript=TGME49_216250-t26_1 | gene=TGME49_216250 | organism=Toxoplasma_gondii_ME49 | gene_product=RecF/RecN/SMC N terminal domain-containing protein | transcript_product=RecF/RecN/SMC N terminal domain-containing protein | location=TGME49_chrXI:6281329-6293653(-) | protein_length=1418 | sequence_SO=chromosome | SO=protein_coding | is_pseudo=false	0.004	FALSE	3.425	1	1	1	1	1418	159	7.47	2.17	1	0	0													Not Found	Not Found	High	Not Found	Not Found	Not Found	1		TGME49_216250	A0A125YPN4	Structural maintenance of chromosomes protein 5	TGME49_216250
FALSE	High	Master Protein	TGME49_232510-t26_1-p1	transcript=TGME49_232510-t26_1 | gene=TGME49_232510 | organism=Toxoplasma_gondii_ME49 | gene_product=hypothetical protein | transcript_product=hypothetical protein | location=TGME49_chrVIII:2125476-2133825(+) | protein_length=1261 | sequence_SO=chromosome | SO=protein_coding | is_pseudo=false	0.004	FALSE	3.418	2	1	1	1	1261	133	5.59	0	1	0	0	0.01	2.1327e-16	200						256937				Not Found	Not Found	High	Not Found	Not Found	Not Found	1		TGME49_232510	A0A125YXD9	RING-type domain-containing protein	TGME49_232510
FALSE	High	Master Protein	TGME49_311905-t26_1-p1	transcript=TGME49_311905-t26_1 | gene=TGME49_311905 | organism=Toxoplasma_gondii_ME49 | gene_product=hypothetical protein | transcript_product=hypothetical protein | location=TGME49_chrXI:2365388-2370113(+) | protein_length=702 | sequence_SO=chromosome | SO=protein_coding | is_pseudo=false	0.004	FALSE	3.413	2	1	4	1	702	74.9	8.07	4.18	1	0	0	0.633	0.986681	122.5	77.5	18.44	11.03	656012	531809	455835	336751	279085	343104	High	High	High	High	Peak Found	Peak Found	1		TGME49_311905	S8G345	Uncharacterized protein	TGME49_311905
FALSE	High	Master Protein	TGME49_202810-t26_1-p1	transcript=TGME49_202810-t26_1 | gene=TGME49_202810 | organism=Toxoplasma_gondii_ME49 | gene_product=TIM14 | transcript_product=TIM14 | location=TGME49_chrVIIa:3015623-3016931(+) | protein_length=140 | sequence_SO=chromosome | SO=protein_coding | is_pseudo=false	0.004	FALSE	3.404	6	1	3	1	140	15.6	10.36	4.32	1	0	0	0.497	0.965423	133.6	66.4	10.42	38.12		1.56092e+06	1.80917e+06	393072	873746	835012	Not Found	High	High	Peak Found	Peak Found	Peak Found	1		TGME49_202810	S8F640	TIM14	TGME49_202810
FALSE	High	Master Protein	TGME49_297130-t26_1-p1	transcript=TGME49_297130-t26_1 | gene=TGME49_297130 | organism=Toxoplasma_gondii_ME49 | gene_product=hypothetical protein | transcript_product=hypothetical protein | location=TGME49_chrII:1556209-1558424(-) | protein_length=201 | sequence_SO=chromosome | SO=protein_coding | is_pseudo=false	0.004	FALSE	3.395	4	1	2	1	201	22.4	5	4.03	1	0	0													High	Not Found	Not Found	Not Found	High	Not Found	1		TGME49_297130	A0A125YFD9	Uncharacterized protein	TGME49_297130
FALSE	High	Master Protein	TGME49_288190-t26_1-p1	transcript=TGME49_288190-t26_1 | gene=TGME49_288190 | organism=Toxoplasma_gondii_ME49 | gene_product=hypothetical protein | transcript_product=hypothetical protein | location=TGME49_chrIX:2363636-2379675(-) | protein_length=5015 | sequence_SO=chromosome | SO=protein_coding | is_pseudo=false	0.004	FALSE	3.391	0	1	1	1	5015	536	6.28	2.84	1	0	0	0.01	2.1327e-16	200						204925				Not Found	Not Found	High	Not Found	Not Found	Not Found	1		TGME49_288190	S8GHB0	Uncharacterized protein	TGME49_288190
FALSE	High	Master Protein	TGME49_268340-t26_1-p1	transcript=TGME49_268340-t26_1 | gene=TGME49_268340 | organism=Toxoplasma_gondii_ME49 | gene_product=glycosyltransferase family 28 C-terminal domain-containing protein | transcript_product=glycosyltransferase family 28 C-terminal domain-containing protein | location=TGME49_chrVIII:6527565-6529292(-) | protein_length=575 | sequence_SO=chromosome | SO=protein_coding | is_pseudo=false	0.004	FALSE	3.376	3	1	1	1	575	61.6	5.41	0	1	0	0													Not Found	Not Found	Not Found	High	Not Found	Not Found	1		TGME49_268340	S8G8Z9	N-acetylglucosaminyldiphosphodolichol N-acetylglucosaminyltransferase (EC 2.4.1.141)	TGME49_268340
FALSE	High	Master Protein	TGME49_278965-t26_1-p1	transcript=TGME49_278965-t26_1 | gene=TGME49_278965 | organism=Toxoplasma_gondii_ME49 | gene_product=hypothetical protein | transcript_product=hypothetical protein | location=TGME49_chrXII:5721928-5724237(-) | protein_length=500 | sequence_SO=chromosome | SO=protein_coding | is_pseudo=false	0.004	FALSE	3.373	5	1	5	1	500	54.2	7.14	12.45	1	0	0	0.558	0.993372	128.3	71.7	10.21	65.98	3.26191e+06	3.29666e+06	3.89479e+06	4628771	1.43552e+06	1.84044e+06	High	High	High	High	Peak Found	Peak Found	1		TGME49_278965	S8EW72	Uncharacterized protein	TGME49_278965
FALSE	High	Master Protein	TGME49_204320-t26_1-p1	transcript=TGME49_204320-t26_1 | gene=TGME49_204320 | organism=Toxoplasma_gondii_ME49 | gene_product=hypothetical protein | transcript_product=hypothetical protein | location=TGME49_chrVIIa:1883178-1884041(+) | protein_length=287 | sequence_SO=chromosome | SO=protein_coding | is_pseudo=false	0.004	FALSE	3.37	4	1	2	1	287	32.1	9.54	0	1	0	0	100	2.1327e-16		200		33.8				180932		111135	Not Found	High	Not Found	Peak Found	Not Found	High	1		TGME49_204320	S8F8Y3	Uncharacterized protein	TGME49_204320
FALSE	High	Master Protein	TGME49_262080-t26_1-p1	transcript=TGME49_262080-t26_1 | gene=TGME49_262080 | organism=Toxoplasma_gondii_ME49 | gene_product=hypothetical protein | transcript_product=hypothetical protein | location=TGME49_chrVIIb:1385456-1388391(+) | protein_length=739 | sequence_SO=chromosome | SO=protein_coding | is_pseudo=false	0.004	FALSE	3.366	1	1	1	1	739	79.7	8.47	2.63	1	0	0	2.719	0.0249457	53.8	146.2	47.01	86.46		319573	160127	98288.1	1.20095e+06	615123	Not Found	Peak Found	Peak Found	Peak Found	High	Peak Found	1		TGME49_262080	S8GM39	Brr6_like_C_C domain-containing protein	TGME49_262080
FALSE	High	Master Protein	TGME49_233850-t26_1-p1	transcript=TGME49_233850-t26_1 | gene=TGME49_233850 | organism=Toxoplasma_gondii_ME49 | gene_product=hypothetical protein | transcript_product=hypothetical protein | location=TGME49_chrVIII:2852736-2855966(-) | protein_length=228 | sequence_SO=chromosome | SO=protein_coding | is_pseudo=false	0.004	FALSE	3.357	5	1	3	1	228	25.9	5.31	2.39	1	0	0	0.396	0.786647	143.3	56.7	11.54	12	3.9392e+06	3.68938e+06	3.13086e+06	1.19929e+06	1.45996e+06	1.50994e+06	Peak Found	High	Peak Found	High	High	Peak Found	1		TGME49_233850	A0A125YKD7	Uncharacterized protein	TGME49_233850
FALSE	High	Master Protein	TGME49_209140-t26_1-p1	transcript=TGME49_209140-t26_1 | gene=TGME49_209140 | organism=Toxoplasma_gondii_ME49 | gene_product=anti-silencing protein, ASF1 family protein | transcript_product=anti-silencing protein, ASF1 family protein | location=TGME49_chrIb:1070934-1074486(-) | protein_length=269 | sequence_SO=chromosome | SO=protein_coding | is_pseudo=false	0.004	FALSE	3.35	4	1	5	1	269	28.9	4.55	7.07	1	0	0	0.692	0.961005	118.2	81.8	37.73	26.58	1.20846e+06	687994	631834	475871	518451	301747	High	High	High	Peak Found	Peak Found	High	1	Met-loss+Acetyl [N-Term]	TGME49_209140	S8GKJ0	Anti-silencing protein, ASF1 family protein	TGME49_209140
FALSE	High	Master Protein	TGME49_231150-t26_1-p1	transcript=TGME49_231150-t26_1 | gene=TGME49_231150 | organism=Toxoplasma_gondii_ME49 | gene_product=hypothetical protein | transcript_product=hypothetical protein | location=TGME49_chrVIII:1270935-1273955(+) | protein_length=662 | sequence_SO=chromosome | SO=protein_coding | is_pseudo=false	0.004	FALSE	3.346	2	1	1	1	662	73.2	9.38	0	1	0	0	0.01	2.1327e-16	200		0.36			145980	146718				Not Found	Peak Found	High	Not Found	Not Found	Not Found	1		TGME49_231150	A0A125YRU0	Lactamase_B domain-containing protein	TGME49_231150
FALSE	High	Master Protein	TGME49_263140-t26_1-p1	transcript=TGME49_263140-t26_1 | gene=TGME49_263140 | organism=Toxoplasma_gondii_ME49 | gene_product=SWI2/SNF2-containing protein RAD26 | transcript_product=SWI2/SNF2-containing protein RAD26 | location=TGME49_chrVIIb:764583-776707(-) | protein_length=1586 | sequence_SO=chromosome | SO=protein_coding | is_pseudo=false	0.004	FALSE	3.345	1	1	2	1	1586	174.1	7.03	4.95	1	0	0	0.01	2.1327e-16	200		29.1		1.468e+06	1.05676e+06	826270				Peak Found	Peak Found	High	Not Found	Not Found	Not Found	1		TGME49_263140	S8F842	SWI2/SNF2-containing protein RAD26	RAD26 TGME49_263140
FALSE	High	Master Protein	TGME49_321360-t26_1-p1	transcript=TGME49_321360-t26_1 | gene=TGME49_321360 | organism=Toxoplasma_gondii_ME49 | gene_product=clustered-asparagine-rich protein | transcript_product=clustered-asparagine-rich protein | location=TGME49_chrIb:1857018-1862967(-) | protein_length=274 | sequence_SO=chromosome | SO=protein_coding | is_pseudo=false	0.004	FALSE	3.336	6	1	1	1	274	30.6	6.89	0	1	0	0	0.245	0.625037	160.7	39.3	15.85		215738	172261		47215.4			Peak Found	High	Not Found	Peak Found	Not Found	Not Found	1		TGME49_321360	A0A125YFB4	Clustered-asparagine-rich protein	TGME49_321360
FALSE	High	Master Protein	TGME49_290600-t26_1-p1	transcript=TGME49_290600-t26_1 | gene=TGME49_290600 | organism=Toxoplasma_gondii_ME49 | gene_product=succinyl-CoA-synthetase alpha SCSA | transcript_product=succinyl-CoA-synthetase alpha SCSA | location=TGME49_chrIX:3760535-3764070(+) | protein_length=333 | sequence_SO=chromosome | SO=protein_coding | is_pseudo=false	0.004	FALSE	3.332	3	1	1	1	333	35.1	8.22	1.98	1	0	0	0.806	0.881073	110.8	89.2	54.97	33.11	582059	311668	193469	251103	265315	134403	High	Peak Found	Peak Found	Peak Found	Peak Found	Peak Found	1		TGME49_290600	A0A125YS60	Succinate--CoA ligase [ADP-forming] subunit alpha, mitochondrial (EC 6.2.1.5) (Succinyl-CoA synthetase subunit alpha) (SCS-alpha)	SCSA TGME49_290600
FALSE	High	Master Protein	TGME49_231980-t26_1-p1	transcript=TGME49_231980-t26_1 | gene=TGME49_231980 | organism=Toxoplasma_gondii_ME49 | gene_product=hypothetical protein | transcript_product=hypothetical protein | location=TGME49_chrVIII:1699728-1708495(-) | protein_length=1689 | sequence_SO=chromosome | SO=protein_coding | is_pseudo=false	0.004	FALSE	3.327	1	1	1	1	1689	184	7.5	0	1	0	0	0.689	0.981423	118.4	81.6	12.29	65.26	209556	167881	173656		197106	72638.8	Peak Found	Peak Found	Peak Found	Not Found	High	Peak Found	1		TGME49_231980	S8GK67	Uncharacterized protein	TGME49_231980
FALSE	High	Master Protein	TGME49_233390-t26_1-p1	transcript=TGME49_233390-t26_1 | gene=TGME49_233390 | organism=Toxoplasma_gondii_ME49 | gene_product=hypothetical protein | transcript_product=hypothetical protein | location=TGME49_chrVIII:2621303-2626463(+) | protein_length=1152 | sequence_SO=chromosome | SO=protein_coding | is_pseudo=false	0.004	FALSE	3.318	1	1	1	1	1152	126.9	5.55	1.78	1	0	0	0.503	0.986681	133.1	66.9		49.12			178018	128594		62294.5	Not Found	Not Found	High	Peak Found	Not Found	Peak Found	1		TGME49_233390	A0A125YL21	Uncharacterized protein	TGME49_233390
FALSE	High	Master Protein	TGME49_260450-t26_1-p1	transcript=TGME49_260450-t26_1 | gene=TGME49_260450 | organism=Toxoplasma_gondii_ME49 | gene_product=DEAD/DEAH box helicase domain-containing protein | transcript_product=DEAD/DEAH box helicase domain-containing protein | location=TGME49_chrVIIb:2259664-2267030(+) | protein_length=1841 | sequence_SO=chromosome | SO=protein_coding | is_pseudo=false	0.004	FALSE	3.315	1	1	2	1	1841	199.9	6.76	0	1	0	0	0.01	2.1327e-16	200		22.88		279185	248303	380680				High	High	Peak Found	Not Found	Not Found	Not Found	1		TGME49_260450	S8GCG2	DEAD/DEAH box helicase domain-containing protein	TGME49_260450
FALSE	High	Master Protein	TGME49_318300-t26_1-p1	transcript=TGME49_318300-t26_1 | gene=TGME49_318300 | organism=Toxoplasma_gondii_ME49 | gene_product=hypothetical protein | transcript_product=hypothetical protein | location=TGME49_chrIV:1430537-1432984(-) | protein_length=261 | sequence_SO=chromosome | SO=protein_coding | is_pseudo=false	0.004	FALSE	3.306	4	1	1	1	261	29.2	7.08	0	1	0	0	0.879	0.899168	106.5	93.5	22.45	33.17	140856	144629	206420	67700.2	133582	127095	Peak Found	Peak Found	Peak Found	Peak Found	High	Peak Found	1		TGME49_318300	A0A125YIX4	Uncharacterized protein	TGME49_318300
FALSE	High	Master Protein	TGME49_219200-t26_1-p1	transcript=TGME49_219200-t26_1 | gene=TGME49_219200 | organism=Toxoplasma_gondii_ME49 | gene_product=DEAD/DEAH box RNA helicase family protein | transcript_product=DEAD/DEAH box RNA helicase family protein | location=TGME49_chrXII:1076130-1084911(+) | protein_length=962 | sequence_SO=chromosome | SO=protein_coding | is_pseudo=false	0.004	FALSE	3.299	1	1	1	1	962	107.3	6.32	2.4	1	0	0	5.461	6.95452e-06	31	169	53.88		185734	101885	317446	1.01435e+06			High	Peak Found	Peak Found	Peak Found	Not Found	Not Found	1		TGME49_219200	S8EN05	DEAD/DEAH box RNA helicase family protein	TGME49_219200
FALSE	High	Master Protein	TGME49_245520-t26_1-p1	transcript=TGME49_245520-t26_1 | gene=TGME49_245520 | organism=Toxoplasma_gondii_ME49 | gene_product=hypothetical protein | transcript_product=hypothetical protein | location=TGME49_chrXII:2348410-2349459(+) | protein_length=235 | sequence_SO=chromosome | SO=protein_coding | is_pseudo=false	0.004	FALSE	3.29	5	1	3	1	235	25.6	9.07	0	1	0	0	0.496	0.986681	133.7	66.3	33.44	57.55	266943	262435	454599		85910.3	203801	Peak Found	High	High	Not Found	Peak Found	High	1		TGME49_245520	A0A125YTX4	Uncharacterized protein	TGME49_245520
FALSE	High	Master Protein	TGME49_205570-t26_1-p1	transcript=TGME49_205570-t26_1 | gene=TGME49_205570 | organism=Toxoplasma_gondii_ME49 | gene_product=hypothetical protein | transcript_product=hypothetical protein | location=TGME49_chrVIIa:1302505-1305173(-) | protein_length=644 | sequence_SO=chromosome | SO=protein_coding | is_pseudo=false	0.004	FALSE	3.286	3	1	3	1	644	68.1	8.37	4.26	1	0	0	0.519	0.986681	131.7	68.3	31.07	46.61	530616	750643	405575	275364	524790	227449	Peak Found	High	Peak Found	High	High	Peak Found	1		TGME49_205570	A0A125YGM2	Omp85 domain-containing protein	TGME49_205570
FALSE	High	Master Protein	TGME49_309910-t26_1-p1	transcript=TGME49_309910-t26_1 | gene=TGME49_309910 | organism=Toxoplasma_gondii_ME49 | gene_product=hypothetical protein | transcript_product=hypothetical protein | location=TGME49_chrXI:892423-900202(-) | protein_length=2130 | sequence_SO=chromosome | SO=protein_coding | is_pseudo=false	0.004	FALSE	3.284	1	1	1	1	2130	226.7	6.21	0	1	0	0	0.562	0.998881	128	72	28.63	9.36	196619	111511	142867	80276	89730.7	74621.1	High	Peak Found	Peak Found	Peak Found	Peak Found	Peak Found	1		TGME49_309910	S8EV35	Aa_trans domain-containing protein	TGME49_309910
FALSE	High	Master Protein	TGME49_202930-t26_1-p1	transcript=TGME49_202930-t26_1 | gene=TGME49_202930 | organism=Toxoplasma_gondii_ME49 | gene_product=hypothetical protein | transcript_product=hypothetical protein | location=TGME49_chrVIIa:2941974-2942861(+) | protein_length=295 | sequence_SO=chromosome | SO=protein_coding | is_pseudo=false	0.004	FALSE	3.278	5	1	1	1	295	32.8	8.38	0	1	0	0	0.443	0.964416	138.6	61.4	61.22	17.44	58430	226145	278160		88451	113337	Peak Found	High	Peak Found	Not Found	Peak Found	Peak Found	1		TGME49_202930	S8GEB0	Uncharacterized protein	TGME49_202930
FALSE	High	Master Protein	TGME49_257180-t26_1-p1	transcript=TGME49_257180-t26_1 | gene=TGME49_257180 | organism=Toxoplasma_gondii_ME49 | gene_product=RecF/RecN/SMC N terminal domain-containing protein | transcript_product=RecF/RecN/SMC N terminal domain-containing protein | location=TGME49_chrVIIb:4157141-4174164(-) | protein_length=1588 | sequence_SO=chromosome | SO=protein_coding | is_pseudo=false	0.004	FALSE	3.272	2	2	3	2	1588	181.2	6.65	0	2	0	0	0.343	0.869576	149	51	32.72	51.68		228959	142930	61999	138998	60174.2	Not Found	High	Peak Found	Peak Found	High	Peak Found	1		TGME49_257180	S8F6W7	RecF/RecN/SMC N terminal domain-containing protein	TGME49_257180
FALSE	High	Master Protein	TGME49_273110-t26_1-p1	transcript=TGME49_273110-t26_1 | gene=TGME49_273110 | organism=Toxoplasma_gondii_ME49 | gene_product=SAG-related sequence SRS30D | transcript_product=SAG-related sequence SRS30D | location=TGME49_chrVIII:3649867-3651123(-) | protein_length=418 | sequence_SO=chromosome | SO=protein_coding | is_pseudo=false	0.004	FALSE	3.268	4	1	1	1	418	44.8	7.02	1.84	1	0	0	0.01	2.1327e-16	200				282932						High	Not Found	Not Found	Not Found	Not Found	Not Found	1		TGME49_273110	A0A125YG83	SAG-related sequence SRS30D	SRS30D TGME49_273110
FALSE	High	Master Protein	TGME49_285700-t26_1-p1	transcript=TGME49_285700-t26_1 | gene=TGME49_285700 | organism=Toxoplasma_gondii_ME49 | gene_product=ubiquitin fusion degradation protein UFD1AP | transcript_product=ubiquitin fusion degradation protein UFD1AP | location=TGME49_chrV:2277758-2283288(-) | protein_length=749 | sequence_SO=chromosome | SO=protein_coding | is_pseudo=false	0.004	FALSE	3.264	6	2	2	2	749	82.3	8.22	0	2	0	0	1.769	0.143603	72.2	127.8	4.19	123.05	154044		145187	1.00394e+06		69743.5	Peak Found	Not Found	High	High	Not Found	Peak Found	1		TGME49_285700	S8F8L1	Ubiquitin fusion degradation protein UFD1AP	UFD1AP TGME49_285700
FALSE	High	Master Protein	TGME49_295090-t26_1-p1	transcript=TGME49_295090-t26_1 | gene=TGME49_295090 | organism=Toxoplasma_gondii_ME49 | gene_product=hypothetical protein | transcript_product=hypothetical protein | location=TGME49_chrIa:1391447-1395292(+) | protein_length=735 | sequence_SO=chromosome | SO=protein_coding | is_pseudo=false	0.004	FALSE	3.258	3	1	2	1	735	80.4	8.37	5.37	1	0	0	0.01	2.1327e-16	200		22.6		351868		254895				High	Not Found	High	Not Found	Not Found	Not Found	1		TGME49_295090	A0A125YXC4	Uncharacterized protein	TGME49_295090
FALSE	High	Master Protein	TGME49_231870-t26_1-p1	transcript=TGME49_231870-t26_1 | gene=TGME49_231870 | organism=Toxoplasma_gondii_ME49 | gene_product=tetratricopeptide repeat-containing protein | transcript_product=tetratricopeptide repeat-containing protein | location=TGME49_chrVIII:1597318-1609231(+) | protein_length=900 | sequence_SO=chromosome | SO=protein_coding | is_pseudo=false	0.004	FALSE	3.244	2	1	1	1	900	96.5	4.91	2.41	1	0	0	0.249	0.589339	160.2	39.8	22.45		303868		220598	64411.7			High	Not Found	Peak Found	Peak Found	Not Found	Not Found	1		TGME49_231870	S8GAU8	Tetratricopeptide repeat-containing protein	TGME49_231870
FALSE	High	Master Protein	TGME49_305600-t26_1-p1	transcript=TGME49_305600-t26_1 | gene=TGME49_305600 | organism=Toxoplasma_gondii_ME49 | gene_product=hypothetical protein | transcript_product=hypothetical protein | location=TGME49_chrIX:5495529-5498125(+) | protein_length=246 | sequence_SO=chromosome | SO=protein_coding | is_pseudo=false	0.004	FALSE	3.235	5	1	2	1	246	27.6	6.46	4.93	1	0	0	1.375	0.637041	84.2	115.8	113.78	2.28	21140.3	195174			89782	86934.1	Peak Found	High	Not Found	Not Found	High	Peak Found	1		TGME49_305600	A0A125YM69	Uncharacterized protein	TGME49_305600
FALSE	High	Master Protein	TGME49_240850-t26_1-p1	transcript=TGME49_240850-t26_1 | gene=TGME49_240850 | organism=Toxoplasma_gondii_ME49 | gene_product=WD domain, G-beta repeat-containing protein | transcript_product=WD domain, G-beta repeat-containing protein | location=TGME49_chrVI:1474817-1480047(+) | protein_length=548 | sequence_SO=chromosome | SO=protein_coding | is_pseudo=false	0.004	FALSE	3.231	3	1	1	1	548	59.3	9.28	0	1	0	0													High	Not Found	Not Found	Not Found	Not Found	Not Found	1		TGME49_240850	A0A125YLA2	WD domain, G-beta repeat-containing protein	TGME49_240850
FALSE	High	Master Protein	TGME49_266920-t26_1-p1	transcript=TGME49_266920-t26_1 | gene=TGME49_266920 | organism=Toxoplasma_gondii_ME49 | gene_product=3'5'-cyclic nucleotide phosphodiesterase domain-containing protein | transcript_product=3'5'-cyclic nucleotide phosphodiesterase domain-containing protein | location=TGME49_chrIX:898324-905666(+) | protein_length=1065 | sequence_SO=chromosome | SO=protein_coding | is_pseudo=false	0.004	FALSE	3.226	1	1	1	1	1065	119.8	6.9	2.38	1	0	0	0.852	0.868635	108	92	72.36		135919	420769			203821		Peak Found	High	Not Found	Not Found	Peak Found	Not Found	1		TGME49_266920	S8EZ01	Phosphodiesterase (EC 3.1.4.-)	TGME49_266920
FALSE	High	Master Protein	TGME49_263330-t26_1-p1	transcript=TGME49_263330-t26_1 | gene=TGME49_263330 | organism=Toxoplasma_gondii_ME49 | gene_product=Adaptin ear-binding coat-associated protein 2 (NECAP-2) isoform 2 family protein | transcript_product=Adaptin ear-binding coat-associated protein 2 (NECAP-2) isoform 2 family protein | location=TGME49_chrVIIb:622790-628606(-) | protein_length=294 | sequence_SO=chromosome | SO=protein_coding | is_p…	0.004	FALSE	3.22	11	1	1	1	294	32.9	5.66	0	1	0	0	0.01	2.1327e-16	200		28.27		319690		213157				Peak Found	Not Found	High	Not Found	Not Found	Not Found	1		TGME49_263330	S8F1W1	Adaptin ear-binding coat-associated protein 2 (NECAP-2) isoform 2 family protein	TGME49_263330
FALSE	High	Master Protein	TGME49_217830-t26_1-p1	transcript=TGME49_217830-t26_1 | gene=TGME49_217830 | organism=Toxoplasma_gondii_ME49 | gene_product=hypothetical protein | transcript_product=hypothetical protein | location=TGME49_chrXII:2156864-2166215(-) | protein_length=1917 | sequence_SO=chromosome | SO=protein_coding | is_pseudo=false	0.004	FALSE	3.199	1	1	1	1	1917	203.1	7.9	0	1	0	0													Not Found	Not Found	Not Found	High	Not Found	Not Found	1		TGME49_217830	S8EUX2	Uncharacterized protein	TGME49_217830
FALSE	High	Master Protein	TGME49_268290-t26_1-p1	transcript=TGME49_268290-t26_1 | gene=TGME49_268290 | organism=Toxoplasma_gondii_ME49 | gene_product=DEAD/DEAH box helicase domain-containing protein | transcript_product=DEAD/DEAH box helicase domain-containing protein | location=TGME49_chrVIII:6561448-6571884(-) | protein_length=821 | sequence_SO=chromosome | SO=protein_coding | is_pseudo=false	0.004	FALSE	3.196	3	1	1	1	821	90.2	9.85	2	1	0	0													Not Found	Not Found	Not Found	Not Found	High	Not Found	1		TGME49_268290	S8G8Z4	DEAD/DEAH box helicase domain-containing protein	TGME49_268290
FALSE	High	Master Protein	TGME49_229500-t26_1-p1	transcript=TGME49_229500-t26_1 | gene=TGME49_229500 | organism=Toxoplasma_gondii_ME49 | gene_product=hypothetical protein | transcript_product=hypothetical protein | location=TGME49_chrVIII:309108-310501(+) | protein_length=297 | sequence_SO=chromosome | SO=protein_coding | is_pseudo=false	0.004	FALSE	3.192	4	1	2	1	297	32.6	7.12	0	1	0	0	0.075	0.000275527	186	14	65.52	22.22	755884	216188	1.12882e+06	56793	77258.3	51187.8	High	Peak Found	Peak Found	High	Peak Found	Peak Found	1		TGME49_229500	A0A125YK41	Uncharacterized protein	TGME49_229500
FALSE	High	Master Protein	TGME49_272380-t26_1-p1	transcript=TGME49_272380-t26_1 | gene=TGME49_272380 | organism=Toxoplasma_gondii_ME49 | gene_product=hypothetical protein | transcript_product=hypothetical protein | location=TGME49_chrVIII:4021746-4024596(-) | protein_length=581 | sequence_SO=chromosome | SO=protein_coding | is_pseudo=false	0.004	FALSE	3.188	4	1	1	1	581	63.9	8.34	2.31	1	0	0													High	Not Found	Not Found	Not Found	Not Found	Not Found	1		TGME49_272380	S8F4Z2	Uncharacterized protein	TGME49_272380
FALSE	High	Master Protein	TGME49_224910-t26_1-p1	transcript=TGME49_224910-t26_1 | gene=TGME49_224910 | organism=Toxoplasma_gondii_ME49 | gene_product=divalent cation tolerance protein, CutA1 family protein | transcript_product=divalent cation tolerance protein, CutA1 family protein | location=TGME49_chrX:2692060-2695316(+) | protein_length=255 | sequence_SO=chromosome | SO=protein_coding | is_pseudo=false	0.003	FALSE	3.803	6	1	1	1	255	27.5	8.44	2.25	1	0	0													Not Found	High	Not Found	Not Found	Not Found	Not Found	1		TGME49_224910	S8EU94	Divalent cation tolerance protein, CutA1 family protein	TGME49_224910
FALSE	High	Master Protein	TGME49_313480-t26_1-p1	transcript=TGME49_313480-t26_1 | gene=TGME49_313480 | organism=Toxoplasma_gondii_ME49 | gene_product=hypothetical protein | transcript_product=hypothetical protein | location=TGME49_chrXI:3423030-3438380(+) | protein_length=1381 | sequence_SO=chromosome | SO=protein_coding | is_pseudo=false	0.003	FALSE	3.797	1	1	1	1	1381	152.4	5.69	2.48	1	0	0	100	2.1327e-16		200		23.97				187008	263352		Not Found	Not Found	Not Found	High	Peak Found	Not Found	1		TGME49_313480	S8ERD7	Uncharacterized protein	TGME49_313480
FALSE	High	Master Protein	TGME49_277050-t26_1-p1	transcript=TGME49_277050-t26_1 | gene=TGME49_277050 | organism=Toxoplasma_gondii_ME49 | gene_product=hypothetical protein | transcript_product=hypothetical protein | location=TGME49_chrXII:6757330-6763026(+) | protein_length=1898 | sequence_SO=chromosome | SO=protein_coding | is_pseudo=false	0.003	FALSE	3.783	1	1	1	1	1898	203.4	8.79	0	1	0	0	0.854	0.906651	107.9	92.1	5.95	13.48	157876	171736		127824		154757	Peak Found	Peak Found	Not Found	Peak Found	Not Found	High	1		TGME49_277050	A0A125YXV9	SPRY domain-containing protein	TGME49_277050
FALSE	High	Master Protein	TGME49_233230-t26_1-p1	transcript=TGME49_233230-t26_1 | gene=TGME49_233230 | organism=Toxoplasma_gondii_ME49 | gene_product=RNA-binding protein 8A family protein | transcript_product=RNA-binding protein 8A family protein | location=TGME49_chrVIII:2523170-2526344(+) | protein_length=162 | sequence_SO=chromosome | SO=protein_coding | is_pseudo=false	0.003	FALSE	3.76	9	2	3	2	162	18.4	6.83	5.5	2	0	0	2.299	0.0584683	60.6	139.4	86.18	34.31	105556	18994.8	212025		189450	310837	High	Peak Found	Peak Found	Not Found	High	High	1		TGME49_233230	A0A125YP41	RNA-binding protein 8A family protein	TGME49_233230
FALSE	High	Master Protein	TGME49_259650-t26_1-p1	transcript=TGME49_259650-t26_1 | gene=TGME49_259650 | organism=Toxoplasma_gondii_ME49 | gene_product=hypothetical protein | transcript_product=hypothetical protein | location=TGME49_chrVIIb:2731606-2734099(+) | protein_length=397 | sequence_SO=chromosome | SO=protein_coding | is_pseudo=false	0.003	FALSE	3.75	3	1	4	1	397	45.2	8.94	0	1	0	0	0.343	0.798106	148.9	51.1	35.35	46.54	570307	268102	457543	330016	156873	157096	Peak Found	High	High	High	High	Peak Found	1		TGME49_259650	A0A125YX91	Uncharacterized protein	TGME49_259650
FALSE	High	Master Protein	TGME49_230110-t26_1-p1	transcript=TGME49_230110-t26_1 | gene=TGME49_230110 | organism=Toxoplasma_gondii_ME49 | gene_product=hypothetical protein | transcript_product=hypothetical protein | location=TGME49_chrVIII:604970-609952(-) | protein_length=1256 | sequence_SO=chromosome | SO=protein_coding | is_pseudo=false	0.003	FALSE	3.735	1	1	1	1	1256	136.3	8.59	0	1	0	0	0.01	2.1327e-16	200		59.18		102158	171231	336217				Peak Found	Peak Found	High	Not Found	Not Found	Not Found	1		TGME49_230110	S8F042	Uncharacterized protein	TGME49_230110
FALSE	High	Master Protein	TGME49_291320-t26_1-p1	transcript=TGME49_291320-t26_1 | gene=TGME49_291320 | organism=Toxoplasma_gondii_ME49 | gene_product=hypothetical protein | transcript_product=hypothetical protein | location=TGME49_chrIX:4239875-4243092(+) | protein_length=476 | sequence_SO=chromosome | SO=protein_coding | is_pseudo=false	0.003	FALSE	3.732	2	1	2	1	476	51.5	6.55	4.42	1	0	0	0.01	2.1327e-16	200		30.51		158068	265477	165738				Peak Found	High	High	Not Found	Not Found	Not Found	1		TGME49_291320	S8G8L1	Uncharacterized protein	TGME49_291320
FALSE	High	Master Protein	TGME49_235140-t26_1-p1	transcript=TGME49_235140-t26_1 | gene=TGME49_235140 | organism=Toxoplasma_gondii_ME49 | gene_product=hypothetical protein | transcript_product=hypothetical protein | location=TGME49_chrX:4634094-4637851(+) | protein_length=444 | sequence_SO=chromosome | SO=protein_coding | is_pseudo=false	0.003	FALSE	3.732	5	1	7	1	444	47.5	11.03	11.55	1	0	0	1.026	0.654738	98.7	101.3	60.37	21.52	690702	834975	181219	480676	728105	708341	High	High	High	High	High	High	1		TGME49_235140	S8EWJ6	Uncharacterized protein	TGME49_235140
FALSE	High	Master Protein	TGME49_215090-t26_1-p1	transcript=TGME49_215090-t26_1 | gene=TGME49_215090 | organism=Toxoplasma_gondii_ME49 | gene_product=ATP binding protein, putative | transcript_product=ATP binding protein, putative | location=TGME49_chrX:6749287-6754992(+) | protein_length=303 | sequence_SO=chromosome | SO=protein_coding | is_pseudo=false	0.003	FALSE	3.729	3	1	4	1	303	34.7	5.07	6.78	1	0	0	0.815	0.879018	110.2	89.8	20.43	37.26	315730	397102	265092	120890	257433	258195	High	High	Peak Found	Peak Found	Peak Found	High	1		TGME49_215090	S8GDH4	GPN-loop GTPase 2	TGME49_215090
FALSE	High	Master Protein	TGME49_235990-t26_1-p1	transcript=TGME49_235990-t26_1 | gene=TGME49_235990 | organism=Toxoplasma_gondii_ME49 | gene_product=hypothetical protein | transcript_product=hypothetical protein | location=TGME49_chrX:5225151-5233291(-) | protein_length=1244 | sequence_SO=chromosome | SO=protein_coding | is_pseudo=false	0.003	FALSE	3.725	3	2	2	2	1244	137.6	5.41	0	2	0	0	0.413	0.950045	141.6	58.4	25	52.76	155727	106980	179163	64276	63436.3	147765	Peak Found	Peak Found	High	High	Peak Found	Peak Found	1		TGME49_235990	S8GE29	MI domain-containing protein	TGME49_235990
FALSE	High	Master Protein	TGME49_253100-t26_1-p1	transcript=TGME49_253100-t26_1 | gene=TGME49_253100 | organism=Toxoplasma_gondii_ME49 | gene_product=hypothetical protein | transcript_product=hypothetical protein | location=TGME49_chrIII:740702-742261(-) | protein_length=519 | sequence_SO=chromosome | SO=protein_coding | is_pseudo=false	0.003	FALSE	3.715	5	1	3	1	519	56.7	7.56	0	1	0	0	0.892	0.8052	105.7	94.3	22.04	16.21		268898	368208		250246	315050	Not Found	Peak Found	High	Not Found	High	High	1		TGME49_253100	S8GJ16	Uncharacterized protein	TGME49_253100
FALSE	High	Master Protein	TGME49_310280-t26_1-p1	transcript=TGME49_310280-t26_1 | gene=TGME49_310280 | organism=Toxoplasma_gondii_ME49 | gene_product=Phosphoethanolamine-cytidyltransferase | transcript_product=Phosphoethanolamine-cytidyltransferase | location=TGME49_chrXI:1219511-1224075(+) | protein_length=1128 | sequence_SO=chromosome | SO=protein_coding | is_pseudo=false	0.003	FALSE	3.714	1	1	1	1	1128	121.4	6.62	0	1	0	0	0.742	0.955132	114.8	85.2	2.23		189320		195399		142627		Peak Found	Not Found	High	Not Found	Peak Found	Not Found	1	Met-loss+Acetyl [N-Term]	TGME49_310280	A0A125YYZ7	CTP:phosphoethanolamine cytidylyltransferase (EC 2.7.7.14)	TGME49_310280
FALSE	High	Master Protein	TGME49_305310-t26_1-p1	transcript=TGME49_305310-t26_1 | gene=TGME49_305310 | organism=Toxoplasma_gondii_ME49 | gene_product=ERCC4 domain-containing protein | transcript_product=ERCC4 domain-containing protein | location=TGME49_chrIX:5340564-5351945(-) | protein_length=2053 | sequence_SO=chromosome | SO=protein_coding | is_pseudo=false	0.003	FALSE	3.714	1	2	3	2	2053	223.3	7.46	1.79	2	0	0	3.845	0.00285424	41.3	158.7		8.8			177866	596889	707729	683936	Not Found	High	Peak Found	High	High	Peak Found	1		TGME49_305310	S8EYG8	ERCC4 domain-containing protein	TGME49_305310
FALSE	High	Master Protein	TGME49_219080-t26_1-p1	transcript=TGME49_219080-t26_1 | gene=TGME49_219080 | organism=Toxoplasma_gondii_ME49 | gene_product=edge expressed protein, putative | transcript_product=edge expressed protein, putative | location=TGME49_chrXII:1136696-1141940(+) | protein_length=313 | sequence_SO=chromosome | SO=protein_coding | is_pseudo=false	0.003	FALSE	3.713	9	1	1	1	313	35.4	7.33	0	1	0	0													High	Not Found	Not Found	Not Found	Not Found	Not Found	1		TGME49_219080	S8G8P6	Edge expressed protein, putative	TGME49_219080
FALSE	High	Master Protein	TGME49_243680-t26_1-p1	transcript=TGME49_243680-t26_1 | gene=TGME49_243680 | organism=Toxoplasma_gondii_ME49 | gene_product=dihydrodipicolinate reductase | transcript_product=dihydrodipicolinate reductase | location=TGME49_chrVI:2793590-2795636(+) | protein_length=324 | sequence_SO=chromosome | SO=protein_coding | is_pseudo=false	0.003	FALSE	3.711	7	1	1	1	324	34.7	7.01	0	1	0	0	0.01	2.1327e-16	200		45.76		96278.8	212371	108919				Peak Found	High	Peak Found	Not Found	Not Found	Not Found	1		TGME49_243680	S8F3X5	Dihydrodipicolinate reductase (EC 1.17.1.8)	TGME49_243680
FALSE	High	Master Protein	TGME49_207920-t26_1-p1	transcript=TGME49_207920-t26_1 | gene=TGME49_207920 | organism=Toxoplasma_gondii_ME49 | gene_product=hypothetical protein | transcript_product=hypothetical protein | location=TGME49_chrIb:438130-442091(+) | protein_length=726 | sequence_SO=chromosome | SO=protein_coding | is_pseudo=false	0.003	FALSE	3.706	2	1	3	1	726	80.4	8.43	6.08	1	0	0	0.532	0.996365	130.6	69.4		43.39			285161	65896.5	172155	151617	Not Found	Not Found	High	Peak Found	High	High	1		TGME49_207920	S8FF48	Uncharacterized protein	TGME49_207920
FALSE	High	Master Protein	TGME49_291600-t26_1-p1	transcript=TGME49_291600-t26_1 | gene=TGME49_291600 | organism=Toxoplasma_gondii_ME49 | gene_product=gamma interferon inducible lysosomal thiol reductase (GILT) protein | transcript_product=gamma interferon inducible lysosomal thiol reductase (GILT) protein | location=TGME49_chrIX:4286256-4291304(-) | protein_length=380 | sequence_SO=chromosome | SO=protein_coding | is_pseudo=false	0.003	FALSE	3.698	4	1	2	1	380	41.5	5.21	2.84	1	0	0	0.909	0.840371	104.8	95.2	20.69	24.82	1.22353e+06	887644	853561	963036	675497		High	High	Peak Found	Peak Found	Peak Found	Not Found	1		TGME49_291600	S8EXA3	Gamma interferon inducible lysosomal thiol reductase (GILT) protein	TGME49_291600
FALSE	High	Master Protein	TGME49_256900-t26_1-p1	transcript=TGME49_256900-t26_1 | gene=TGME49_256900 | organism=Toxoplasma_gondii_ME49 | gene_product=DEAD/DEAH box helicase domain-containing protein | transcript_product=DEAD/DEAH box helicase domain-containing protein | location=TGME49_chrVIIb:4366740-4379347(-) | protein_length=2095 | sequence_SO=chromosome | SO=protein_coding | is_pseudo=false	0.003	FALSE	3.676	1	1	1	1	2095	224.3	5.52	2.37	1	0	0	0.501	0.986681	133.3	66.7	40.87	21.83	134735	319080	222916		95555.9	130442	Peak Found	Peak Found	High	Not Found	Peak Found	Peak Found	1		TGME49_256900	S8F0L5	DEAD/DEAH box helicase domain-containing protein	TGME49_256900
FALSE	High	Master Protein	TGME49_207240-t26_1-p1	transcript=TGME49_207240-t26_1 | gene=TGME49_207240 | organism=Toxoplasma_gondii_ME49 | gene_product=hypothetical protein | transcript_product=hypothetical protein | location=TGME49_chrX:7459980-7460668(+) | protein_length=108 | sequence_SO=chromosome | SO=protein_coding | is_pseudo=false	0.003	FALSE	3.676	13	1	5	1	108	11.9	5.1	8.81	1	0	0	1.158	0.575317	92.7	107.3	21.67	12.96	1.19029e+06	882898	795741	1.22194e+06	1.02249e+06	956198	High	Peak Found	High	High	High	Peak Found	1		TGME49_207240	S8GD86	Ubiquitin-like domain-containing protein	TGME49_207240
FALSE	High	Master Protein	TGME49_312410-t26_1-p1	transcript=TGME49_312410-t26_1 | gene=TGME49_312410 | organism=Toxoplasma_gondii_ME49 | gene_product=hypothetical protein | transcript_product=hypothetical protein | location=TGME49_chrXI:2666362-2669090(+) | protein_length=456 | sequence_SO=chromosome | SO=protein_coding | is_pseudo=false	0.003	FALSE	3.669	3	1	1	1	456	48.6	6.46	2.17	1	0	0	0.01	2.1327e-16	200		10.35		397072	405377	477328				Peak Found	Peak Found	High	Not Found	Not Found	Not Found	1		TGME49_312410	A0A125YV97	Uncharacterized protein	TGME49_312410
FALSE	High	Master Protein	TGME49_225420-t26_1-p1	transcript=TGME49_225420-t26_1 | gene=TGME49_225420 | organism=Toxoplasma_gondii_ME49 | gene_product=histidine triad domain-containing protein | transcript_product=histidine triad domain-containing protein | location=TGME49_chrX:2249697-2250908(+) | protein_length=221 | sequence_SO=chromosome | SO=protein_coding | is_pseudo=false	0.003	FALSE	3.66	8	1	1	1	221	24	5.25	2.07	1	0	0	0.821	0.93632	109.8	90.2	51.17	47.4	237193	95196.4	116520	135593		67513.8	Peak Found	Peak Found	Peak Found	High	Not Found	Peak Found	1		TGME49_225420	A0A125YGY7	Histidine triad domain-containing protein (EC 3.6.1.29)	TGME49_225420
FALSE	High	Master Protein	TGME49_232730-t26_1-p1	transcript=TGME49_232730-t26_1 | gene=TGME49_232730 | organism=Toxoplasma_gondii_ME49 | gene_product=acyl-CoA:diacylglycerol acyltransferase 1-related enzyme | transcript_product=acyl-CoA:diacylglycerol acyltransferase 1-related enzyme | location=TGME49_chrVIII:2241114-2245166(+) | protein_length=540 | sequence_SO=chromosome | SO=protein_coding | is_pseudo=false	0.003	FALSE	3.659	2	1	1	1	540	63.3	9.25	0	1	0	0	0.01	2.1327e-16	200					448792					Not Found	High	Not Found	Not Found	Not Found	Not Found	1		TGME49_232730	A0A125YHI8	O-acyltransferase	TGME49_232730
FALSE	High	Master Protein	TGME49_241160-t26_1-p1	transcript=TGME49_241160-t26_1 | gene=TGME49_241160 | organism=Toxoplasma_gondii_ME49 | gene_product=hemolysin-III related subfamily protein | transcript_product=hemolysin-III related subfamily protein | location=TGME49_chrVI:1659818-1661974(+) | protein_length=300 | sequence_SO=chromosome | SO=protein_coding | is_pseudo=false	0.003	FALSE	3.647	4	1	1	1	300	33.4	8.82	3.13	1	0	0	1.172	0.531871	92.1	107.9	54.37	9.75	466659		207487		340432	390841	Peak Found	Not Found	Peak Found	Not Found	Peak Found	High	1		TGME49_241160	A0A125YHN5	Hemolysin-III related subfamily protein	TGME49_241160
FALSE	High	Master Protein	TGME49_235130-t26_1-p1	transcript=TGME49_235130-t26_1 | gene=TGME49_235130 | organism=Toxoplasma_gondii_ME49 | gene_product=transmembrane protein | transcript_product=transmembrane protein | location=TGME49_chrX:4627966-4631756(+) | protein_length=487 | sequence_SO=chromosome | SO=protein_coding | is_pseudo=false	0.003	FALSE	3.641	2	1	5	1	487	55.1	8.29	7.51	1	0	0	0.499	0.982955	133.4	66.6	78.3	32.16	2.50751e+06	950888	531183	762660	474924	433761	High	Peak Found	High	High	High	High	1		TGME49_235130	S8EZY3	Transmembrane protein	TGME49_235130
FALSE	High	Master Protein	TGME49_251950-t26_1-p1	transcript=TGME49_251950-t26_1 | gene=TGME49_251950 | organism=Toxoplasma_gondii_ME49 | gene_product=ribosomal protein l7/l12 c-terminal domain-containing protein | transcript_product=ribosomal protein l7/l12 c-terminal domain-containing protein | location=TGME49_chrXII:5680947-5684088(+) | protein_length=354 | sequence_SO=chromosome | SO=protein_coding | is_pseudo=false	0.003	FALSE	3.63	4	1	1	1	354	36.7	9.01	2.6	1	0	0	0.188	0.155227	168.4	31.6	32.27	37.33	1.06465e+06	569602	722474	223194	135482	112080	High	Peak Found	Peak Found	Peak Found	Peak Found	Peak Found	1		TGME49_251950	S8ESH2	Ribosomal protein l7/l12 c-terminal domain-containing protein	TGME49_251950
FALSE	High	Master Protein	TGME49_314220-t26_1-p1	transcript=TGME49_314220-t26_1 | gene=TGME49_314220 | organism=Toxoplasma_gondii_ME49 | gene_product=hypothetical protein | transcript_product=hypothetical protein | location=TGME49_chrXI:3937110-3941164(-) | protein_length=1123 | sequence_SO=chromosome | SO=protein_coding | is_pseudo=false	0.003	FALSE	3.624	2	1	1	1	1123	118.7	6.81	0	1	0	0	0.609	0.993681	124.3	75.7	15.16	16.03	191305		237257		115823	145438	Peak Found	Not Found	Peak Found	Not Found	High	Peak Found	1		TGME49_314220	S8EXS5	Uncharacterized protein	TGME49_314220
FALSE	High	Master Protein	TGME49_201210-t26_1-p1	transcript=TGME49_201210-t26_1 | gene=TGME49_201210 | organism=Toxoplasma_gondii_ME49 | gene_product=hypothetical protein | transcript_product=hypothetical protein | location=TGME49_chrVIIa:3973350-3976204(-) | protein_length=709 | sequence_SO=chromosome | SO=protein_coding | is_pseudo=false	0.003	FALSE	3.622	2	1	1	1	709	76.1	9.14	1.74	1	0	0													Not Found	Not Found	Not Found	Not Found	High	Not Found	1		TGME49_201210	S8F3J0	Uncharacterized protein	TGME49_201210
FALSE	High	Master Protein	TGME49_316200-t26_1-p1	transcript=TGME49_316200-t26_1 | gene=TGME49_316200 | organism=Toxoplasma_gondii_ME49 | gene_product=phosphoglycerate mutase family protein | transcript_product=phosphoglycerate mutase family protein | location=TGME49_chrXI:5182765-5187085(-) | protein_length=559 | sequence_SO=chromosome | SO=protein_coding | is_pseudo=false	0.003	FALSE	3.619	2	1	1	1	559	61.3	8.79	0	1	0	0	1.299	0.573118	87	113	40.39	27.22	130250	260861	143274	111405	189666	186159	Peak Found	Peak Found	Peak Found	Peak Found	Peak Found	High	1		TGME49_316200	A0A125YTG3	Phosphoglycerate mutase family protein	TGME49_316200
FALSE	High	Master Protein	TGME49_209130-t26_1-p1	transcript=TGME49_209130-t26_1 | gene=TGME49_209130 | organism=Toxoplasma_gondii_ME49 | gene_product=regulator of chromosome condensation (RCC1) repeat-containing protein | transcript_product=regulator of chromosome condensation (RCC1) repeat-containing protein | location=TGME49_chrIb:1057506-1067878(-) | protein_length=998 | sequence_SO=chromosome | SO=protein_coding | is_pseudo=false	0.003	FALSE	3.616	2	1	1	1	998	100.9	6.68	1.95	1	0	0	0.01	2.1327e-16	200						288193				Not Found	Not Found	High	Not Found	Not Found	Not Found	1		TGME49_209130	S8F8Y1	Regulator of chromosome condensation (RCC1) repeat-containing protein	TGME49_209130
FALSE	High	Master Protein	TGME49_297465-t26_1-p1	transcript=TGME49_297465-t26_1 | gene=TGME49_297465 | organism=Toxoplasma_gondii_ME49 | gene_product=hypothetical protein | transcript_product=hypothetical protein | location=TGME49_chrII:1800245-1801566(+) | protein_length=94 | sequence_SO=chromosome | SO=protein_coding | is_pseudo=false	0.002	FALSE	4.569	21	1	4	1	94	10.1	5.36	10.16	1	0	0	0.87	0.868635	107	93	59.48		244297	598960			332685		High	High	Not Found	Not Found	High	Not Found	1		TGME49_297465	S8F8C9	Uncharacterized protein	TGME49_297465
FALSE	High	Master Protein	TGME49_221460-t26_1-p1	transcript=TGME49_221460-t26_1 | gene=TGME49_221460 | organism=Toxoplasma_gondii_ME49 | gene_product=phosphoglycerate mutase family protein | transcript_product=phosphoglycerate mutase family protein | location=TGME49_chrII:366572-372686(+) | protein_length=451 | sequence_SO=chromosome | SO=protein_coding | is_pseudo=false	0.002	FALSE	4.569	4	1	5	1	451	48.7	7.28	12.22	1	0	0	0.235	0.581758	161.9	38.1	28.83		291610	163225	216368	50841.5			High	High	High	Peak Found	Not Found	High	1		TGME49_221460	S8GTU1	Phosphoglycerate mutase family protein	TGME49_221460
FALSE	High	Master Protein	TGME49_257080-t26_1-p1	transcript=TGME49_257080-t26_1 | gene=TGME49_257080 | organism=Toxoplasma_gondii_ME49 | gene_product=3'5'-cyclic nucleotide phosphodiesterase domain-containing protein | transcript_product=3'5'-cyclic nucleotide phosphodiesterase domain-containing protein | location=TGME49_chrVIIb:4230325-4240823(+) | protein_length=1656 | sequence_SO=chromosome | SO=protein_coding | is_pseudo=false	0.002	FALSE	4.569	1	1	2	1	1656	180.2	7.34	5.08	1	0	0	0.698	0.955132	117.8	82.2	24.49	10.32	351814	314936	494393	227138	245732	278171	Peak Found	Peak Found	High	Peak Found	Peak Found	Peak Found	1		TGME49_257080	S8GL35	Phosphodiesterase (EC 3.1.4.-)	TGME49_257080
FALSE	High	Master Protein	TGME49_203760-t26_1-p1	transcript=TGME49_203760-t26_1 | gene=TGME49_203760 | organism=Toxoplasma_gondii_ME49 | gene_product=hypothetical protein | transcript_product=hypothetical protein | location=TGME49_chrVIIa:2251120-2261027(-) | protein_length=1396 | sequence_SO=chromosome | SO=protein_coding | is_pseudo=false	0.002	FALSE	4.568	2	1	1	1	1396	151.1	5.67	2.91	1	0	0	1.815	0.133608	71	129	27.59	3.89	304880	369895	519034		653226	690199	High	Peak Found	Peak Found	Not Found	Peak Found	Peak Found	1		TGME49_203760	S8F5U9	Uncharacterized protein	TGME49_203760
FALSE	High	Master Protein	TGME49_224110-t26_1-p1	transcript=TGME49_224110-t26_1 | gene=TGME49_224110 | organism=Toxoplasma_gondii_ME49 | gene_product=adhesion regulating molecule region protein, putative | transcript_product=adhesion regulating molecule region protein, putative | location=TGME49_chrX:3318156-3324419(+) | protein_length=396 | sequence_SO=chromosome | SO=protein_coding | is_pseudo=false	0.002	FALSE	4.568	7	1	2	1	396	43.1	4.91	2.5	1	0	0	0.01	2.1327e-16	200		3.23		540468	544274	573120				High	Peak Found	High	Not Found	Not Found	Not Found	1		TGME49_224110	S8G5J3	Adhesion regulating molecule region protein, putative	TGME49_224110
FALSE	High	Master Protein	TGME49_271910-t26_1-p1	transcript=TGME49_271910-t26_1 | gene=TGME49_271910 | organism=Toxoplasma_gondii_ME49 | gene_product=DnaJ domain-containing protein | transcript_product=DnaJ domain-containing protein | location=TGME49_chrVIII:4290925-4292908(+) | protein_length=519 | sequence_SO=chromosome | SO=protein_coding | is_pseudo=false	0.002	FALSE	4.568	6	1	2	1	519	56.1	7.9	6.8	1	0	0	1.777	0.382468	72	128	76.03	19.24	58848.6	210577	67150.2	159134	112779	119297	Peak Found	High	Peak Found	High	Peak Found	Peak Found	1	Met-loss+Acetyl [N-Term]	TGME49_271910	S8GJ63	DnaJ domain-containing protein	TGME49_271910
FALSE	High	Master Protein	TGME49_237470-t26_1-p1	transcript=TGME49_237470-t26_1 | gene=TGME49_237470 | organism=Toxoplasma_gondii_ME49 | gene_product=glycine cleavage T-protein (aminomethyl transferase) domain-containing protein | transcript_product=glycine cleavage T-protein (aminomethyl transferase) domain-containing protein | location=TGME49_chrX:5895148-5902507(+) | protein_length=866 | sequence_SO=chromosome | SO=protein_coding | is_pseudo…	0.002	FALSE	4.568	2	1	1	1	866	92.3	9.48	2.89	1	0	0													High	Not Found	Not Found	Not Found	Not Found	Not Found	1		TGME49_237470	S8GDT8	Glycine cleavage T-protein (Aminomethyl transferase) domain-containing protein (EC 2.1.2.10)	TGME49_237470
FALSE	High	Master Protein	TGME49_278600-t26_1-p1	transcript=TGME49_278600-t26_1 | gene=TGME49_278600 | organism=Toxoplasma_gondii_ME49 | gene_product=hypothetical protein | transcript_product=hypothetical protein | location=TGME49_chrXII:6003842-6009260(+) | protein_length=1311 | sequence_SO=chromosome | SO=protein_coding | is_pseudo=false	0.002	FALSE	4.568	1	1	1	1	1311	142.4	6.65	3.24	1	0	0	0.01	2.1327e-16	200		26.66		169090	115454					High	Peak Found	Not Found	Not Found	Not Found	Not Found	1		TGME49_278600	S8G1B3	Uncharacterized protein	TGME49_278600
FALSE	High	Master Protein	TGME49_267450-t26_1-p1	transcript=TGME49_267450-t26_1 | gene=TGME49_267450 | organism=Toxoplasma_gondii_ME49 | gene_product=alpha-tubulin suppressor protein | transcript_product=alpha-tubulin suppressor protein | location=TGME49_chrIX:636510-648607(+) | protein_length=989 | sequence_SO=chromosome | SO=protein_coding | is_pseudo=false	0.002	FALSE	4.567	2	1	6	1	989	104.1	7.21	11.52	1	0	0	0.675	0.973781	119.4	80.6	17.57	10.25	259113	190580	266813	174854	148479	180880	High	High	High	High	High	High	1		TGME49_267450	S8F255	Alpha-tubulin suppressor protein	TGME49_267450
FALSE	High	Master Protein	TGME49_282170-t26_1-p1	transcript=TGME49_282170-t26_1 | gene=TGME49_282170 | organism=Toxoplasma_gondii_ME49 | gene_product=hypothetical protein | transcript_product=hypothetical protein | location=TGME49_chrVIIa:4418212-4422201(-) | protein_length=575 | sequence_SO=chromosome | SO=protein_coding | is_pseudo=false	0.002	FALSE	4.567	3	1	1	1	575	61.1	7.96	3.38	1	0	0	7.378	2.84664e-06	23.9	176.1	41.36	77.57	81772.9		149376	62966.2	815456	886712	Peak Found	Not Found	High	Peak Found	Peak Found	Peak Found	1		TGME49_282170	S8GEX7	Uncharacterized protein	TGME49_282170
FALSE	High	Master Protein	TGME49_214150-t26_1-p1	transcript=TGME49_214150-t26_1 | gene=TGME49_214150 | organism=Toxoplasma_gondii_ME49 | gene_product=mitochondrial inner membrane translocase subunit TIM17, putative | transcript_product=mitochondrial inner membrane translocase subunit TIM17, putative | location=TGME49_chrX:6071748-6073856(-) | protein_length=188 | sequence_SO=chromosome | SO=protein_coding | is_pseudo=false	0.002	FALSE	4.567	6	1	6	1	188	19.5	8.78	11.58	1	0	0	0.625	0.996282	123.1	76.9	13.45	18.1	1.0736e+06	1.40703e+06	1.2377e+06	642552	773344	924741	High	High	Peak Found	High	High	High	1		TGME49_214150	A0A125YMS9	Mitochondrial inner membrane translocase subunit TIM17, putative	TGME49_214150
FALSE	High	Master Protein	TGME49_286120-t26_1-p1	transcript=TGME49_286120-t26_1 | gene=TGME49_286120 | organism=Toxoplasma_gondii_ME49 | gene_product=prolyl endopeptidase | transcript_product=prolyl endopeptidase | location=TGME49_chrV:1975941-1984996(-) | protein_length=825 | sequence_SO=chromosome | SO=protein_coding | is_pseudo=false	0.002	FALSE	4.567	2	1	1	1	825	93	6.92	3.38	1	0	0	0.502	0.986681	133.2	66.8	9.13	13.21	269987	257233	306124	123366		148780	Peak Found	High	Peak Found	Peak Found	Not Found	Peak Found	1		TGME49_286120	S8F5F2	Prolyl endopeptidase (EC 3.4.21.-)	TGME49_286120
FALSE	High	Master Protein	TGME49_219180-t26_1-p1	transcript=TGME49_219180-t26_1 | gene=TGME49_219180 | organism=Toxoplasma_gondii_ME49 | gene_product=acetyltransferase, GNAT family protein | transcript_product=acetyltransferase, GNAT family protein | location=TGME49_chrXII:1089958-1093040(-) | protein_length=779 | sequence_SO=chromosome | SO=protein_coding | is_pseudo=false	0.002	FALSE	4.567	2	1	3	1	779	84.4	7.77	5.75	1	0	0													Not Found	High	Not Found	Not Found	High	Not Found	1		TGME49_219180	S8EUI5	Acetyltransferase, GNAT family protein	TGME49_219180
FALSE	High	Master Protein	TGME49_310470-t26_1-p1	transcript=TGME49_310470-t26_1 | gene=TGME49_310470 | organism=Toxoplasma_gondii_ME49 | gene_product=cytochrome C oxidase subunit IIb, putative | transcript_product=cytochrome C oxidase subunit IIb, putative | location=TGME49_chrXI:1375397-1375972(+) | protein_length=191 | sequence_SO=chromosome | SO=protein_coding | is_pseudo=false	0.002	FALSE	4.566	10	1	4	1	191	21.2	8.27	12.39	1	0	0	1.164	0.597496	92.4	107.6	17.35	11.83	166721	166105	221975	178443		211036	Peak Found	High	Peak Found	Peak Found	High	High	1		TGME49_310470	A0A125YMT5	Cytochrome C oxidase subunit IIb, putative (EC 1.9.3.1)	TGME49_310470
FALSE	High	Master Protein	TGME49_246570-t26_1-p1	transcript=TGME49_246570-t26_1 | gene=TGME49_246570 | organism=Toxoplasma_gondii_ME49 | gene_product=hypothetical protein | transcript_product=hypothetical protein | location=TGME49_chrXII:2861324-2862004(-) | protein_length=226 | sequence_SO=chromosome | SO=protein_coding | is_pseudo=false	0.002	FALSE	4.566	5	1	4	1	226	26	9.22	5.23	1	0	0	0.706	0.962034	117.2	82.8	16.18	41.92	349460	424187	484953	139582	299468	351644	High	High	Peak Found	Peak Found	High	High	1		TGME49_246570	A0A125YM20	Uncharacterized protein	TGME49_246570
FALSE	High	Master Protein	TGME49_240840-t26_1-p1	transcript=TGME49_240840-t26_1 | gene=TGME49_240840 | organism=Toxoplasma_gondii_ME49 | gene_product=histone lysine demethylase JmjC NO66 | transcript_product=histone lysine demethylase JmjC NO66 | location=TGME49_chrVI:1465239-1472365(+) | protein_length=508 | sequence_SO=chromosome | SO=protein_coding | is_pseudo=false	0.002	FALSE	4.566	4	1	2	1	508	56	7.02	2.83	1	0	0	0.463	0.970603	136.7	63.3	131.2	26.17	3.5549e+06	276849	410490		157545	229102	Peak Found	Peak Found	High	Not Found	High	Peak Found	1		TGME49_240840	A0A125YYD8	Bifunctional lysine-specific demethylase and histidyl-hydroxylase (EC 1.14.11.-)	TGME49_240840
FALSE	High	Master Protein	TGME49_297760-t26_1-p1	transcript=TGME49_297760-t26_1 | gene=TGME49_297760 | organism=Toxoplasma_gondii_ME49 | gene_product=hypothetical protein | transcript_product=hypothetical protein | location=TGME49_chrII:1981903-1982667(+) | protein_length=254 | sequence_SO=chromosome | SO=protein_coding | is_pseudo=false	0.002	FALSE	4.566	6	1	2	1	254	28	10.74	0	1	0	0	0.436	0.937594	139.3	60.7	15.94		337234	409860	465800	178637			High	Peak Found	High	Peak Found	Not Found	Not Found	1		TGME49_297760	S8F8F0	Uncharacterized protein	TGME49_297760
FALSE	High	Master Protein	TGME49_313280-t26_1-p1	transcript=TGME49_313280-t26_1 | gene=TGME49_313280 | organism=Toxoplasma_gondii_ME49 | gene_product=WD domain, G-beta repeat-containing protein | transcript_product=WD domain, G-beta repeat-containing protein | location=TGME49_chrXI:3236534-3243738(+) | protein_length=793 | sequence_SO=chromosome | SO=protein_coding | is_pseudo=false	0.002	FALSE	4.566	2	1	2	1	793	86.5	5.53	6.72	1	0	0	0.358	0.815786	147.3	52.7	29.96		989159	641609	1.20193e+06	353722			High	Peak Found	Peak Found	High	Not Found	Not Found	1		TGME49_313280	A0A125YRQ0	Probable cytosolic iron-sulfur protein assembly protein CIAO1 homolog	TGME49_313280
FALSE	High	Master Protein	TGME49_316600-t26_1-p1	transcript=TGME49_316600-t26_1 | gene=TGME49_316600 | organism=Toxoplasma_gondii_ME49 | gene_product=hypothetical protein | transcript_product=hypothetical protein | location=TGME49_chrXI:5414938-5416726(+) | protein_length=131 | sequence_SO=chromosome | SO=protein_coding | is_pseudo=false	0.002	FALSE	4.565	17	1	5	1	131	13.7	11.41	10.93	1	0	0	0.651	0.978011	121.2	78.8	19.02	36.99	752651	535353	768889	640236	374752		High	High	High	Peak Found	Peak Found	Not Found	1		TGME49_316600	A0A125YXH0	Uncharacterized protein	TGME49_316600
FALSE	High	Master Protein	TGME49_222270-t26_1-p1	transcript=TGME49_222270-t26_1 | gene=TGME49_222270 | organism=Toxoplasma_gondii_ME49 | gene_product=hypothetical protein | transcript_product=hypothetical protein | location=TGME49_chrII:1005482-1008032(+) | protein_length=387 | sequence_SO=chromosome | SO=protein_coding | is_pseudo=false	0.002	FALSE	4.564	6	1	3	1	387	41.6	6.98	7.69	1	0	0	0.998	0.868938	100.1	99.9		24.49		82098.2		97644.9	68816.7		Not Found	High	Not Found	High	High	Not Found	1		TGME49_222270	S8F848	Uncharacterized protein	TGME49_222270
FALSE	High	Master Protein	TGME49_209880-t26_1-p1	transcript=TGME49_209880-t26_1 | gene=TGME49_209880 | organism=Toxoplasma_gondii_ME49 | gene_product=glutamic acid-rcih protein, putative | transcript_product=glutamic acid-rcih protein, putative | location=TGME49_chrIb:1507993-1532330(+) | protein_length=4971 | sequence_SO=chromosome | SO=protein_coding | is_pseudo=false	0.002	FALSE	4.564	0	1	1	1	4971	534.4	7.2	2.96	1	0	0													High	Not Found	Not Found	Not Found	Not Found	Not Found	1		TGME49_209880	S8F8N4	Glutamic acid-rcih protein, putative	TGME49_209880
FALSE	High	Master Protein	TGME49_287230-t26_1-p1	transcript=TGME49_287230-t26_1 | gene=TGME49_287230 | organism=Toxoplasma_gondii_ME49 | gene_product=inorganic anion transporter, sulfate permease (SulP) family protein | transcript_product=inorganic anion transporter, sulfate permease (SulP) family protein | location=TGME49_chrV:1511800-1513827(-) | protein_length=675 | sequence_SO=chromosome | SO=protein_coding | is_pseudo=false	0.002	FALSE	4.564	2	1	3	1	675	72.1	6.99	7.86	1	0	0	0.672	0.976725	119.6	80.4	20.43	5.96	413281	402342	279026		259185	281974	Peak Found	Peak Found	Peak Found	High	High	High	1		TGME49_287230	S8FBE7	Inorganic anion transporter, sulfate permease (SulP) family protein	TGME49_287230
FALSE	High	Master Protein	TGME49_215420-t26_1-p1	transcript=TGME49_215420-t26_1 | gene=TGME49_215420 | organism=Toxoplasma_gondii_ME49 | gene_product=SNARE protein | transcript_product=SNARE protein | location=TGME49_chrX:6947681-6949575(-) | protein_length=230 | sequence_SO=chromosome | SO=protein_coding | is_pseudo=false	0.002	FALSE	4.563	4	1	3	1	230	26.1	7.46	5.75	1	0	0	0.01	2.1327e-16	200		45.65		499834	330746	189715				High	High	Peak Found	Not Found	Not Found	Not Found	1		TGME49_215420	A0A125YV39	SNARE protein	TGME49_215420
FALSE	High	Master Protein	TGME49_232590-t26_1-p1	transcript=TGME49_232590-t26_1 | gene=TGME49_232590 | organism=Toxoplasma_gondii_ME49 | gene_product=glutamate-cysteine ligase, catalytic subunit domain-containing protein | transcript_product=glutamate-cysteine ligase, catalytic subunit domain-containing protein | location=TGME49_chrVIII:2177059-2183882(-) | protein_length=1062 | sequence_SO=chromosome | SO=protein_coding | is_pseudo=false	0.002	FALSE	4.563	2	1	2	1	1062	118.2	6.81	6.37	1	0	0	0.75	0.952399	114.3	85.7	59.02	8.93	1.10863e+06	1.07497e+06	2.78421e+06	726763	864898	831693	High	Peak Found	High	Peak Found	Peak Found	Peak Found	1		TGME49_232590	A0A125YWW8	Gamma-ECS (EC 6.3.2.2) (Gamma-glutamylcysteine synthetase)	TGME49_232590
FALSE	High	Master Protein	TGME49_225230-t26_1-p1	transcript=TGME49_225230-t26_1 | gene=TGME49_225230 | organism=Toxoplasma_gondii_ME49 | gene_product=hypothetical protein | transcript_product=hypothetical protein | location=TGME49_chrX:2387093-2389500(-) | protein_length=744 | sequence_SO=chromosome | SO=protein_coding | is_pseudo=false	0.002	FALSE	4.562	2	1	2	1	744	76.8	9.17	2.61	1	0	0	0.617	0.986681	123.7	76.3	28.24	24.89	260179	448271	316748	133443	222759	195285	High	High	Peak Found	Peak Found	Peak Found	Peak Found	1		TGME49_225230	S8GF15	Uncharacterized protein	TGME49_225230
FALSE	High	Master Protein	TGME49_310180-t26_1-p1	transcript=TGME49_310180-t26_1 | gene=TGME49_310180 | organism=Toxoplasma_gondii_ME49 | gene_product=hypothetical protein | transcript_product=hypothetical protein | location=TGME49_chrXI:1122240-1124829(+) | protein_length=92 | sequence_SO=chromosome | SO=protein_coding | is_pseudo=false	0.002	FALSE	4.562	23	1	5	1	92	10.4	8.84	17.45	1	0	0	0.472	0.952399	135.9	64.1	48.59	55.18	2.12953e+06	1.04036e+06		1.06001e+06	464985		High	High	Not Found	High	High	High	1		TGME49_310180	S8G3L1	Uncharacterized protein	TGME49_310180
FALSE	High	Master Protein	TGME49_240500-t26_1-p1	transcript=TGME49_240500-t26_1 | gene=TGME49_240500 | organism=Toxoplasma_gondii_ME49 | gene_product=hypothetical protein | transcript_product=hypothetical protein | location=TGME49_chrVI:1296611-1298091(+) | protein_length=293 | sequence_SO=chromosome | SO=protein_coding | is_pseudo=false	0.002	FALSE	4.562	4	1	4	1	293	32	4.81	8.57	1	0	0	0.708	0.973781	117.1	82.9	10.08	16.41	629917	516862	557352		443121	350995	High	High	Peak Found	Not Found	Peak Found	High	1		TGME49_240500	S8F4H3	PITH domain-containing protein	TGME49_240500
FALSE	High	Master Protein	TGME49_243590-t26_1-p1	transcript=TGME49_243590-t26_1 | gene=TGME49_243590 | organism=Toxoplasma_gondii_ME49 | gene_product=endonuclease/exonuclease/phosphatase family protein | transcript_product=endonuclease/exonuclease/phosphatase family protein | location=TGME49_chrVI:2730879-2742265(-) | protein_length=1111 | sequence_SO=chromosome | SO=protein_coding | is_pseudo=false	0.002	FALSE	4.561	1	1	3	1	1111	121.4	7.66	3.92	1	0	0	0.073	5.68484e-07	186.4	13.6			1.36177e+07			992056			High	High	High	Peak Found	Not Found	Not Found	1		TGME49_243590	S8FA35	Endonuclease/exonuclease/phosphatase family protein (EC 3.1.13.4)	TGME49_243590
FALSE	High	Master Protein	TGME49_257430-t26_1-p1	transcript=TGME49_257430-t26_1 | gene=TGME49_257430 | organism=Toxoplasma_gondii_ME49 | gene_product=hypothetical protein | transcript_product=hypothetical protein | location=TGME49_chrVIIb:4052824-4061233(+) | protein_length=2250 | sequence_SO=chromosome | SO=protein_coding | is_pseudo=false	0.002	FALSE	4.558	1	1	3	1	2250	238.4	10.76	5.7	1	0	0	0.654	0.985055	120.9	79.1	10.06	27.47	217559	178253	205758		163929	110597	High	Peak Found	High	Not Found	High	Peak Found	1		TGME49_257430	A0A125YXV7	Uncharacterized protein	TGME49_257430
FALSE	High	Master Protein	TGME49_312860-t26_1-p1	transcript=TGME49_312860-t26_1 | gene=TGME49_312860 | organism=Toxoplasma_gondii_ME49 | gene_product=hypothetical protein | transcript_product=hypothetical protein | location=TGME49_chrXI:2952513-2959162(+) | protein_length=585 | sequence_SO=chromosome | SO=protein_coding | is_pseudo=false	0.002	FALSE	4.556	5	1	2	1	585	64.8	6.54	3.24	1	0	0	0.601	0.993428	124.9	75.1	15.22	32.24	199572	271166	246645	80170.3	154064	148351	Peak Found	High	High	Peak Found	Peak Found	Peak Found	1		TGME49_312860	S8GC86	PA domain-containing protein	TGME49_312860
FALSE	High	Master Protein	TGME49_204880-t26_1-p1	transcript=TGME49_204880-t26_1 | gene=TGME49_204880 | organism=Toxoplasma_gondii_ME49 | gene_product=hypothetical protein | transcript_product=hypothetical protein | location=TGME49_chrVIIa:1686008-1688701(-) | protein_length=897 | sequence_SO=chromosome | SO=protein_coding | is_pseudo=false	0.002	FALSE	4.555	2	1	2	1	897	96.1	9.55	5.73	1	0	0	0.01	2.1327e-16	200		38.8		179154	131657	281554				Peak Found	High	High	Not Found	Not Found	Not Found	1		TGME49_204880	S8GDW1	Uncharacterized protein	TGME49_204880
FALSE	High	Master Protein	TGME49_237890-t26_1-p1	transcript=TGME49_237890-t26_1 | gene=TGME49_237890 | organism=Toxoplasma_gondii_ME49 | gene_product=calcium-dependent protein kinase CDPK4 | transcript_product=calcium-dependent protein kinase CDPK4 | location=TGME49_chrIV:2630765-2643169(+) | protein_length=1158 | sequence_SO=chromosome | SO=protein_coding | is_pseudo=false	0.002	FALSE	4.555	3	2	2	2	1158	126.3	8.95	1.95	2	0	0	0.097	0.000187515	182.3	17.7	109.64	70.9	2.64288e+06	377308	8.59847e+06	257015	762464	238511	Peak Found	Peak Found	Peak Found	High	Peak Found	Peak Found	1		TGME49_237890	A0A125YGJ8	Calcium-dependent protein kinase CDPK4 (EC 2.7.11.18)	CDPK4 TGME49_237890
FALSE	High	Master Protein	TGME49_319695-t26_1-p1	transcript=TGME49_319695-t26_1 | gene=TGME49_319695 | organism=Toxoplasma_gondii_ME49 | gene_product=hypothetical protein | transcript_product=hypothetical protein | location=TGME49_chrIV:784584-784997(+) | protein_length=92 | sequence_SO=chromosome | SO=protein_coding | is_pseudo=false	0.002	FALSE	4.553	16	1	2	1	92	10.7	7.02	2.21	1	0	0	0.281	0.709168	156.1	43.9	8.67		235938	199678	228697		64323.6		Peak Found	High	High	Not Found	Peak Found	Not Found	1		TGME49_319695	A0A125YSY1	Uncharacterized protein	TGME49_319695
FALSE	High	Master Protein	TGME49_223690-t26_1-p1	transcript=TGME49_223690-t26_1 | gene=TGME49_223690 | organism=Toxoplasma_gondii_ME49 | gene_product=hypothetical protein | transcript_product=hypothetical protein | location=TGME49_chrX:3654605-3655540(-) | protein_length=209 | sequence_SO=chromosome | SO=protein_coding | is_pseudo=false	0.002	FALSE	4.552	9	1	3	1	209	23.9	5.26	10.38	1	0	0	0.747	0.921801	114.5	85.5	50.44	47.6	114808	293585	369617	219181	137637	363279	Peak Found	High	High	Peak Found	Peak Found	Peak Found	1		TGME49_223690	S8EX14	Uncharacterized protein	TGME49_223690
FALSE	High	Master Protein	TGME49_227970-t26_1-p1	transcript=TGME49_227970-t26_1 | gene=TGME49_227970 | organism=Toxoplasma_gondii_ME49 | gene_product=histone family DNA-binding protein | transcript_product=histone family DNA-binding protein | location=TGME49_chrX:700161-701425(+) | protein_length=235 | sequence_SO=chromosome | SO=protein_coding | is_pseudo=false	0.002	FALSE	4.551	8	1	1	1	235	25.2	6.96	3.03	1	0	0													Not Found	Not Found	Not Found	High	Not Found	Not Found	1		TGME49_227970	S8F1A0	Histone family DNA-binding protein	TGME49_227970
FALSE	High	Master Protein	TGME49_227870-t26_1-p1	transcript=TGME49_227870-t26_1 | gene=TGME49_227870 | organism=Toxoplasma_gondii_ME49 | gene_product=Tim10/DDP family zinc finger superfamily protein | transcript_product=Tim10/DDP family zinc finger superfamily protein | location=TGME49_chrX:762981-764443(-) | protein_length=103 | sequence_SO=chromosome | SO=protein_coding | is_pseudo=false	0.002	FALSE	4.551	13	1	4	1	103	11.2	6.74	6.32	1	0	0	0.535	0.987068	130.3	69.7	19.43	31.34	535596	584612	395469	213692	400365	286626	High	High	High	High	Peak Found	Peak Found	1		TGME49_227870	A0A125YRF3	Tim10/DDP family zinc finger superfamily protein	TGME49_227870
FALSE	High	Master Protein	TGME49_240960-t26_1-p1	transcript=TGME49_240960-t26_1 | gene=TGME49_240960 | organism=Toxoplasma_gondii_ME49 | gene_product=AIG2 family protein | transcript_product=AIG2 family protein | location=TGME49_chrVI:1584103-1585973(-) | protein_length=428 | sequence_SO=chromosome | SO=protein_coding | is_pseudo=false	0.002	FALSE	4.55	5	1	1	1	428	46.2	5.33	3.79	1	0	0	0.459	0.970957	137.1	62.9	43.19	33.4	337309	302896	130315		176782	109230	Peak Found	High	Peak Found	Not Found	Peak Found	Peak Found	1		TGME49_240960	A0A125YQV3	AIG2 family protein	TGME49_240960
FALSE	High	Master Protein	TGME49_285710-t26_1-p1	transcript=TGME49_285710-t26_1 | gene=TGME49_285710 | organism=Toxoplasma_gondii_ME49 | gene_product=hypothetical protein | transcript_product=hypothetical protein | location=TGME49_chrV:2276071-2277063(+) | protein_length=330 | sequence_SO=chromosome | SO=protein_coding | is_pseudo=false	0.002	FALSE	4.545	4	1	5	1	330	34.9	6.47	12.13	1	0	0	1.363	0.200348	84.6	115.4	33.56	10.7	1.36534e+06	1.38805e+06	706507	1.628e+06	1.86068e+06	2.01853e+06	High	Peak Found	High	Peak Found	High	High	1		TGME49_285710	S8F5I9	Uncharacterized protein	TGME49_285710
FALSE	High	Master Protein	TGME49_252480-t26_1-p1	transcript=TGME49_252480-t26_1 | gene=TGME49_252480 | organism=Toxoplasma_gondii_ME49 | gene_product=hypothetical protein | transcript_product=hypothetical protein | location=TGME49_chrIII:589728-591163(+) | protein_length=295 | sequence_SO=chromosome | SO=protein_coding | is_pseudo=false	0.002	FALSE	4.544	5	1	1	1	295	33.1	8.05	3.07	1	0	0	0.725	0.966637	116	84	20.9		159853	234178	173629		125804		Peak Found	High	Peak Found	Not Found	Peak Found	Not Found	1		TGME49_252480	A0A125YH82	Uncharacterized protein	TGME49_252480
FALSE	High	Master Protein	TGME49_202960-t26_1-p1	transcript=TGME49_202960-t26_1 | gene=TGME49_202960 | organism=Toxoplasma_gondii_ME49 | gene_product=glycine cleavage H-protein | transcript_product=glycine cleavage H-protein | location=TGME49_chrVIIa:2919825-2920724(-) | protein_length=299 | sequence_SO=chromosome | SO=protein_coding | is_pseudo=false	0.002	FALSE	4.542	5	1	1	1	299	32.4	6.32	3.67	1	0	0	0.587	0.993681	126	74	27.09	3.16	352279	253417	442721	206725	213393	200322	High	Peak Found	Peak Found	Peak Found	Peak Found	Peak Found	1		TGME49_202960	S8F968	Glycine cleavage H-protein	TGME49_202960
FALSE	High	Master Protein	TGME49_295680-t26_1-p1	transcript=TGME49_295680-t26_1 | gene=TGME49_295680 | organism=Toxoplasma_gondii_ME49 | gene_product=periodic tryptophan protein PWP2, putative | transcript_product=periodic tryptophan protein PWP2, putative | location=TGME49_chrIa:1612495-1621606(-) | protein_length=1266 | sequence_SO=chromosome | SO=protein_coding | is_pseudo=false	0.002	FALSE	4.542	1	1	1	1	1266	136.7	8.57	2.62	1	0	0	0.289	0.721933	155.2	44.8	23.17	12.78	213401		297025	72722.6	75665.3	59099.9	Peak Found	Not Found	High	Peak Found	Peak Found	Peak Found	1		TGME49_295680	A0A125YFJ2	Periodic tryptophan protein PWP2, putative	TGME49_295680
FALSE	High	Master Protein	TGME49_230150-t26_1-p1	transcript=TGME49_230150-t26_1 | gene=TGME49_230150 | organism=Toxoplasma_gondii_ME49 | gene_product=ChAPs (Chs5p-Arf1p-binding proteins) protein | transcript_product=ChAPs (Chs5p-Arf1p-binding proteins) protein | location=TGME49_chrVIII:640412-648757(-) | protein_length=1425 | sequence_SO=chromosome | SO=protein_coding | is_pseudo=false	0.002	FALSE	4.541	1	1	2	1	1425	154.2	6.93	3.73	1	0	0	0.093	0.00206743	183	17		122.75	768945			19018.7		269058	Peak Found	Not Found	Not Found	High	Not Found	High	1		TGME49_230150	A0A125YHF2	ChAPs (Chs5p-Arf1p-binding proteins) protein	TGME49_230150
FALSE	High	Master Protein	TGME49_233380-t26_1-p1	transcript=TGME49_233380-t26_1 | gene=TGME49_233380 | organism=Toxoplasma_gondii_ME49 | gene_product=hypothetical protein | transcript_product=hypothetical protein | location=TGME49_chrVIII:2615443-2618968(+) | protein_length=1049 | sequence_SO=chromosome | SO=protein_coding | is_pseudo=false	0.002	FALSE	4.54	2	1	1	1	1049	113.7	6.33	0	1	0	0													Not Found	High	Not Found	Not Found	Not Found	Not Found	1		TGME49_233380	S8EZ82	Uncharacterized protein	TGME49_233380
FALSE	High	Master Protein	TGME49_216820-t26_1-p1	transcript=TGME49_216820-t26_1 | gene=TGME49_216820 | organism=Toxoplasma_gondii_ME49 | gene_product=transporter, major facilitator family protein | transcript_product=transporter, major facilitator family protein | location=TGME49_chrXI:5863503-5868595(-) | protein_length=560 | sequence_SO=chromosome | SO=protein_coding | is_pseudo=false	0.002	FALSE	4.538	2	1	2	1	560	60.5	5.74	4.33	1	0	0	0.01	2.1327e-16	200		118.17		2.50331e+06		224228				High	Not Found	Peak Found	Not Found	Not Found	Not Found	1	Met-loss+Acetyl [N-Term]	TGME49_216820	A0A125YJW4	Transporter, major facilitator family protein	TGME49_216820
FALSE	High	Master Protein	TGME49_215350-t26_1-p1	transcript=TGME49_215350-t26_1 | gene=TGME49_215350 | organism=Toxoplasma_gondii_ME49 | gene_product=hypothetical protein | transcript_product=hypothetical protein | location=TGME49_chrX:6921366-6922474(-) | protein_length=145 | sequence_SO=chromosome | SO=protein_coding | is_pseudo=false	0.002	FALSE	4.537	9	1	1	1	145	16.1	9.07	2.3	1	0	0	1.675	0.280474	74.8	125.2	79.2			231223	65208.7		205714		Not Found	Peak Found	Peak Found	Not Found	High	Not Found	1		TGME49_215350	A0A125YJP3	Uncharacterized protein	TGME49_215350
FALSE	High	Master Protein	TGME49_222070-t26_1-p1	transcript=TGME49_222070-t26_1 | gene=TGME49_222070 | organism=Toxoplasma_gondii_ME49 | gene_product=elongation factor Tu GTP binding domain-containing protein | transcript_product=elongation factor Tu GTP binding domain-containing protein | location=TGME49_chrII:806722-810420(+) | protein_length=645 | sequence_SO=chromosome | SO=protein_coding | is_pseudo=false	0.002	FALSE	4.531	4	2	3	2	645	68.6	7.47	0	2	0	0	0.695	0.981423	118	82	33.56	55.03	154613	76522.4	118150	23393.1	82170.8	86329.3	High	Peak Found	Peak Found	Peak Found	Peak Found	Peak Found	1		TGME49_222070	S8FB55	Elongation factor Tu GTP binding domain-containing protein (EC 2.7.7.4)	TGME49_222070
FALSE	High	Master Protein	TGME49_204410-t26_1-p1	transcript=TGME49_204410-t26_1 | gene=TGME49_204410 | organism=Toxoplasma_gondii_ME49 | gene_product=endonuclease/exonuclease/phosphatase family protein | transcript_product=endonuclease/exonuclease/phosphatase family protein | location=TGME49_chrVIIa:1804010-1811584(-) | protein_length=1132 | sequence_SO=chromosome | SO=protein_coding | is_pseudo=false	0.002	FALSE	4.529	1	1	2	1	1132	121.5	8.79	5.69	1	0	0	100	2.1327e-16		200		26.36					100969	147226	Not Found	Not Found	Not Found	High	Peak Found	High	1		TGME49_204410	S8F5P9	Endonuclease/exonuclease/phosphatase family protein (EC 3.1.13.4)	TGME49_204410
FALSE	High	Master Protein	TGME49_316360-t26_1-p1	transcript=TGME49_316360-t26_1 | gene=TGME49_316360 | organism=Toxoplasma_gondii_ME49 | gene_product=hypothetical protein | transcript_product=hypothetical protein | location=TGME49_chrXI:5254815-5257237(+) | protein_length=196 | sequence_SO=chromosome | SO=protein_coding | is_pseudo=false	0.002	FALSE	4.529	6	1	3	1	196	20.8	6.54	8.49	1	0	0	0.597	0.997106	125.2	74.8	19.61	24.33	519868		393225	327009	198278	269965	High	Not Found	High	Peak Found	Peak Found	High	1	Met-loss+Acetyl [N-Term]	TGME49_316360	A0A125YPM5	Uncharacterized protein	TGME49_316360
FALSE	High	Master Protein	TGME49_257640-t26_1-p1	transcript=TGME49_257640-t26_1 | gene=TGME49_257640 | organism=Toxoplasma_gondii_ME49 | gene_product=hypothetical protein | transcript_product=hypothetical protein | location=TGME49_chrVIIb:3934570-3937588(+) | protein_length=830 | sequence_SO=chromosome | SO=protein_coding | is_pseudo=false	0.002	FALSE	4.526	2	1	1	1	830	90.7	5.64	3.66	1	0	0	0.679	0.977428	119.1	80.9	22.51	17.89	248494	156597	215743	164242	146445	114247	Peak Found	Peak Found	High	Peak Found	Peak Found	Peak Found	1		TGME49_257640	S8GL86	Uncharacterized protein	TGME49_257640
FALSE	High	Master Protein	TGME49_229390-t26_1-p1	transcript=TGME49_229390-t26_1 | gene=TGME49_229390 | organism=Toxoplasma_gondii_ME49 | gene_product=hypothetical protein | transcript_product=hypothetical protein | location=TGME49_chrVIII:227610-230504(+) | protein_length=964 | sequence_SO=chromosome | SO=protein_coding | is_pseudo=false	0.002	FALSE	4.525	4	1	1	1	964	103.1	9.28	2.51	1	0	0	0.01	2.1327e-16	200		32.81		144677		232081				High	Not Found	Peak Found	Not Found	Not Found	Not Found	1		TGME49_229390	S8F6F8	Uncharacterized protein	TGME49_229390
FALSE	High	Master Protein	TGME49_209260-t26_1-p1	transcript=TGME49_209260-t26_1 | gene=TGME49_209260 | organism=Toxoplasma_gondii_ME49 | gene_product=cytochrome c oxidase subunit, putative | transcript_product=cytochrome c oxidase subunit, putative | location=TGME49_chrIb:1153957-1156673(-) | protein_length=310 | sequence_SO=chromosome | SO=protein_coding | is_pseudo=false	0.002	FALSE	4.525	5	1	2	1	310	34.7	6.54	8.14	1	0	0	0.611	0.997302	124.1	75.9	60.23	67.99	2.18022e+06	1.01353e+06	697093	1.34895e+06	619629	336422	High	Peak Found	Peak Found	High	Peak Found	Peak Found	1		TGME49_209260	A0A125YN86	Cytochrome c oxidase subunit, putative	TGME49_209260
FALSE	High	Master Protein	TGME49_248400-t26_1-p1	transcript=TGME49_248400-t26_1 | gene=TGME49_248400 | organism=Toxoplasma_gondii_ME49 | gene_product=glyoxalase I, putative | transcript_product=glyoxalase I, putative | location=TGME49_chrXII:3833465-3835647(-) | protein_length=336 | sequence_SO=chromosome | SO=protein_coding | is_pseudo=false	0.002	FALSE	4.524	4	1	1	1	336	38.4	6.33	3.02	1	0	0	0.326	0.731629	150.8	49.2	19.17	13.01	429388	329895	487385		127641	153502	High	Peak Found	Peak Found	Not Found	Peak Found	Peak Found	1		TGME49_248400	A0A125YT70	Lactoylglutathione lyase (EC 4.4.1.5) (Glyoxalase I)	TGME49_248400
FALSE	High	Master Protein	TGME49_204490-t26_1-p1	transcript=TGME49_204490-t26_1 | gene=TGME49_204490 | organism=Toxoplasma_gondii_ME49 | gene_product=hypothetical protein | transcript_product=hypothetical protein | location=TGME49_chrVIIa:1750230-1752677(-) | protein_length=272 | sequence_SO=chromosome | SO=protein_coding | is_pseudo=false	0.002	FALSE	4.522	5	1	2	1	272	31.4	10.1	1.62	1	0	0	0.583	0.998881	126.4	73.6	22.26	2.97	4.90716e+06	6.92975e+06	7.72063e+06	3.94228e+06	4.18194e+06	4.03928e+06	High	High	Peak Found	Peak Found	Peak Found	Peak Found	1		TGME49_204490	A0A125YI66	Uncharacterized protein	TGME49_204490
FALSE	High	Master Protein	TGME49_236160-t26_1-p1	transcript=TGME49_236160-t26_1 | gene=TGME49_236160 | organism=Toxoplasma_gondii_ME49 | gene_product=hypothetical protein | transcript_product=hypothetical protein | location=TGME49_chrX:5303391-5311706(-) | protein_length=760 | sequence_SO=chromosome | SO=protein_coding | is_pseudo=false	0.002	FALSE	4.522	2	1	4	1	760	82.8	9.89	7.76	1	0	0	0.894	0.860124	105.6	94.4	12.55	74.38	497983	412629	396171	1.10903e+06	313547	368883	Peak Found	High	Peak Found	High	High	High	1		TGME49_236160	S8GE16	Uncharacterized protein	TGME49_236160
FALSE	High	Master Protein	TGME49_320200-t26_1-p1	transcript=TGME49_320200-t26_1 | gene=TGME49_320200 | organism=Toxoplasma_gondii_ME49 | gene_product=SAG-related sequence SRS16A | transcript_product=SAG-related sequence SRS16A | location=TGME49_chrIV:438757-439947(-) | protein_length=396 | sequence_SO=chromosome | SO=protein_coding | is_pseudo=false	0.002	FALSE	4.519	5	1	1	1	396	41.6	5.85	3.36	1	0	0	100	2.1327e-16		200						350244			Not Found	Not Found	Not Found	High	Not Found	Not Found	1		TGME49_320200	A0A125YIR6	SAG-related sequence SRS16A	SRS16A TGME49_320200
FALSE	High	Master Protein	TGME49_288270-t26_1-p1	transcript=TGME49_288270-t26_1 | gene=TGME49_288270 | organism=Toxoplasma_gondii_ME49 | gene_product=hypothetical protein | transcript_product=hypothetical protein | location=TGME49_chrIX:2430447-2433199(-) | protein_length=421 | sequence_SO=chromosome | SO=protein_coding | is_pseudo=false	0.002	FALSE	4.517	4	1	1	1	421	45.4	10.11	2.95	1	0	0	0.438	0.955132	139.1	60.9	34.1			167103	273279			93641.6	Not Found	Peak Found	High	Not Found	Not Found	Peak Found	1		TGME49_288270	S8F2Y9	Uncharacterized protein	TGME49_288270
FALSE	High	Master Protein	TGME49_273350-t26_1-p1	transcript=TGME49_273350-t26_1 | gene=TGME49_273350 | organism=Toxoplasma_gondii_ME49 | gene_product=molybdopterin converting factor, subunit 2 protein | transcript_product=molybdopterin converting factor, subunit 2 protein | location=TGME49_chrVIII:3580229-3582258(+) | protein_length=489 | sequence_SO=chromosome | SO=protein_coding | is_pseudo=false	0.002	FALSE	4.517	3	1	1	1	489	52.7	6.16	2.95	1	0	0													Not Found	Not Found	Not Found	High	Not Found	Not Found	1		TGME49_273350	S8EYW7	Molybdopterin converting factor, subunit 2 protein	TGME49_273350
FALSE	High	Master Protein	TGME49_268250-t26_1-p1	transcript=TGME49_268250-t26_1 | gene=TGME49_268250 | organism=Toxoplasma_gondii_ME49 | gene_product=WD domain, G-beta repeat-containing protein | transcript_product=WD domain, G-beta repeat-containing protein | location=TGME49_chrVIII:6602216-6606438(+) | protein_length=565 | sequence_SO=chromosome | SO=protein_coding | is_pseudo=false	0.002	FALSE	4.514	4	1	1	1	565	59.9	8.94	3.61	1	0	0	0.01	2.1327e-16	200		29.53		91604.8	106910	158708				Peak Found	Peak Found	High	Not Found	Not Found	Not Found	1		TGME49_268250	S8EXM5	WD domain, G-beta repeat-containing protein	TGME49_268250
FALSE	High	Master Protein	TGME49_300280-t26_1-p1	transcript=TGME49_300280-t26_1 | gene=TGME49_300280 | organism=Toxoplasma_gondii_ME49 | gene_product=LSM domain-containing protein | transcript_product=LSM domain-containing protein | location=TGME49_chrXII:109937-112430(-) | protein_length=169 | sequence_SO=chromosome | SO=protein_coding | is_pseudo=false	0.002	FALSE	4.511	8	1	5	1	169	17.9	10.92	13.71	1	0	0	0.745	0.933258	114.6	85.4	41.91	31.93	5.07374e+06	8.61878e+06	1.2349e+07	3.88503e+06	6.41918e+06	7.62393e+06	High	Peak Found	High	High	High	High	1		TGME49_300280	A0A125YHJ7	LSM domain-containing protein	TGME49_300280
FALSE	High	Master Protein	TGME49_203170-t26_1-p1	transcript=TGME49_203170-t26_1 | gene=TGME49_203170 | organism=Toxoplasma_gondii_ME49 | gene_product=OB-fold nucleic acid binding domain-containing protein | transcript_product=OB-fold nucleic acid binding domain-containing protein | location=TGME49_chrVIIa:2711017-2721076(+) | protein_length=732 | sequence_SO=chromosome | SO=protein_coding | is_pseudo=false	0.002	FALSE	4.509	2	1	1	1	732	81.8	9.35	2.57	1	0	0	2.593	0.0149965	55.7	144.3	32.24	75.01	344018	216270		1.27675e+06		391742	High	Peak Found	Not Found	Peak Found	Not Found	Peak Found	1		TGME49_203170	S8F2Y7	OB-fold nucleic acid binding domain-containing protein	TGME49_203170
FALSE	High	Master Protein	TGME49_301420-t26_1-p1	transcript=TGME49_301420-t26_1 | gene=TGME49_301420 | organism=Toxoplasma_gondii_ME49 | gene_product=hypothetical protein | transcript_product=hypothetical protein | location=TGME49_chrIV:2467886-2471238(+) | protein_length=263 | sequence_SO=chromosome | SO=protein_coding | is_pseudo=false	0.002	FALSE	4.508	5	1	5	1	263	29.5	6.73	9.75	1	0	0	1.17	0.561713	92.2	107.8	60.41	27.06	738713	296520		664424	451001		High	High	Not Found	High	Peak Found	Not Found	1		TGME49_301420	A0A125YIU0	SAS-6_N domain-containing protein	TGME49_301420
FALSE	High	Master Protein	TGME49_206540-t26_1-p1	transcript=TGME49_206540-t26_1 | gene=TGME49_206540 | organism=Toxoplasma_gondii_ME49 | gene_product=hypothetical protein | transcript_product=hypothetical protein | location=TGME49_chrVIIa:894012-901698(-) | protein_length=1255 | sequence_SO=chromosome | SO=protein_coding | is_pseudo=false	0.002	FALSE	4.505	1	1	4	1	1255	131	7.2	12.58	1	0	0	0.01	2.1327e-16	200		4.88		1.54985e+06	1.6637e+06	1.5172e+06				High	High	High	Not Found	Not Found	Not Found	1		TGME49_206540	S8F8P1	Uncharacterized protein	TGME49_206540
FALSE	High	Master Protein	TGME49_272230-t26_1-p1	transcript=TGME49_272230-t26_1 | gene=TGME49_272230 | organism=Toxoplasma_gondii_ME49 | gene_product=heat shock protein hslv, putative | transcript_product=heat shock protein hslv, putative | location=TGME49_chrVIII:4128570-4131896(-) | protein_length=338 | sequence_SO=chromosome | SO=protein_coding | is_pseudo=false	0.002	FALSE	4.503	4	1	1	1	338	36.2	8.68	2.64	1	0	0	0.01	2.1327e-16	200		77.57		251775	76348.5	504669				High	Peak Found	Peak Found	Not Found	Not Found	Not Found	1		TGME49_272230	S8GJ86	Heat shock protein hslv, putative	TGME49_272230
FALSE	High	Master Protein	TGME49_280780-t26_1-p1	transcript=TGME49_280780-t26_1 | gene=TGME49_280780 | organism=Toxoplasma_gondii_ME49 | gene_product=dihydrouridine synthase (dus) protein | transcript_product=dihydrouridine synthase (dus) protein | location=TGME49_chrVIIa:91194-98185(+) | protein_length=653 | sequence_SO=chromosome | SO=protein_coding | is_pseudo=false	0.002	FALSE	4.5	2	1	4	1	653	70.3	6.38	4.25	1	0	0	0.571	0.998881	127.3	72.7	9.67	12.05	418663	487028	409442	202738	258106	238923	Peak Found	High	Peak Found	High	Peak Found	High	1		TGME49_280780	A0A125YWY1	Dihydrouridine synthase (Dus) protein	TGME49_280780
FALSE	High	Master Protein	TGME49_221190-t26_1-p1	transcript=TGME49_221190-t26_1 | gene=TGME49_221190 | organism=Toxoplasma_gondii_ME49 | gene_product=mrna cleavage factor family protein, putative | transcript_product=mrna cleavage factor family protein, putative | location=TGME49_chrII:116395-118154(+) | protein_length=414 | sequence_SO=chromosome | SO=protein_coding | is_pseudo=false	0.002	FALSE	4.499	4	1	2	1	414	45.8	5.21	3.93	1	0	0	0.888	0.907863	105.9	94.1	56.52	29.62	133676	33679.8	117024	65413.7	103947	121599	High	Peak Found	Peak Found	Peak Found	Peak Found	High	1		TGME49_221190	S8GTR1	Mrna cleavage factor family protein, putative	TGME49_221190
FALSE	High	Master Protein	TGME49_308830-t26_1-p1	transcript=TGME49_308830-t26_1 | gene=TGME49_308830 | organism=Toxoplasma_gondii_ME49 | gene_product=dual specificity protein phosphatase | transcript_product=dual specificity protein phosphatase | location=TGME49_chrXI:290597-293012(+) | protein_length=172 | sequence_SO=chromosome | SO=protein_coding | is_pseudo=false	0.002	FALSE	4.499	8	1	5	1	172	19.7	5.59	15.47	1	0	0	1.763	0.170016	72.4	127.6	70.16	13.53	348663	774399	182450	482570	614617	618423	High	High	Peak Found	High	High	High	1	Acetyl [N-Term]	TGME49_308830	A0A125YIP3	Dual specificity protein phosphatase (EC 3.1.3.16)	TGME49_308830
FALSE	High	Master Protein	TGME49_242380-t26_1-p1	transcript=TGME49_242380-t26_1 | gene=TGME49_242380 | organism=Toxoplasma_gondii_ME49 | gene_product=fatty acid elongase | transcript_product=fatty acid elongase | location=TGME49_chrVI:2002069-2004913(+) | protein_length=350 | sequence_SO=chromosome | SO=protein_coding | is_pseudo=false	0.002	FALSE	4.499	4	1	4	1	350	39.5	9.36	13.75	1	0	0	0.545	0.986681	129.5	70.5	27.22	35.27	2.27998e+06	3.74013e+06	3.92976e+06	1.0411e+06	2.16969e+06	2.0383e+06	High	Peak Found	High	High	Peak Found	High	1		TGME49_242380	S8F9W9	Elongation of fatty acids protein (EC 2.3.1.199) (Very-long-chain 3-oxoacyl-CoA synthase)	TGME49_242380
FALSE	High	Master Protein	TGME49_264740-t26_1-p1	transcript=TGME49_264740-t26_1 | gene=TGME49_264740 | organism=Toxoplasma_gondii_ME49 | gene_product=hypothetical protein | transcript_product=hypothetical protein | location=TGME49_chrIX:2079474-2083440(-) | protein_length=878 | sequence_SO=chromosome | SO=protein_coding | is_pseudo=false	0.002	FALSE	4.498	2	1	1	1	878	95.9	7.84	2.76	1	0	0	0.01	2.1327e-16	200		49.49		300179	109027	177732				High	Peak Found	Peak Found	Not Found	Not Found	Not Found	1		TGME49_264740	S8GH62	Uncharacterized protein	TGME49_264740
FALSE	High	Master Protein	TGME49_222040-t26_1-p1	transcript=TGME49_222040-t26_1 | gene=TGME49_222040 | organism=Toxoplasma_gondii_ME49 | gene_product=Ran-interacting Mog1 protein | transcript_product=Ran-interacting Mog1 protein | location=TGME49_chrII:778953-781001(+) | protein_length=183 | sequence_SO=chromosome | SO=protein_coding | is_pseudo=false	0.002	FALSE	4.489	14	1	2	1	183	20.5	4.67	2.79	1	0	0	0.804	0.912443	110.9	89.1	25.88	24.4	590147	570560	354600	561580	340461	458602	Peak Found	High	High	Peak Found	Peak Found	Peak Found	1		TGME49_222040	S8GTY7	Ran-interacting Mog1 protein	TGME49_222040
FALSE	High	Master Protein	TGME49_305540-t26_1-p1	transcript=TGME49_305540-t26_1 | gene=TGME49_305540 | organism=Toxoplasma_gondii_ME49 | gene_product=hypothetical protein | transcript_product=hypothetical protein | location=TGME49_chrIX:5455818-5462326(-) | protein_length=824 | sequence_SO=chromosome | SO=protein_coding | is_pseudo=false	0.002	FALSE	4.487	2	1	1	1	824	91.1	8.53	1.99	1	0	0	0.797	0.874827	111.3	88.7	25.06	31.58	189051	282459	315966	362265	225075	209899	Peak Found	High	Peak Found	Peak Found	Peak Found	Peak Found	1		TGME49_305540	S8F1Q2	Uncharacterized protein	TGME49_305540
FALSE	High	Master Protein	TGME49_223510-t26_1-p1	transcript=TGME49_223510-t26_1 | gene=TGME49_223510 | organism=Toxoplasma_gondii_ME49 | gene_product=hypothetical protein | transcript_product=hypothetical protein | location=TGME49_chrX:3765659-3769260(-) | protein_length=452 | sequence_SO=chromosome | SO=protein_coding | is_pseudo=false	0.002	FALSE	4.479	3	1	2	1	452	49.4	8.06	4.34	1	0	0	0.01	2.1327e-16	200		20.4		364448	296487	241932				High	High	Peak Found	Not Found	Not Found	Not Found	1		TGME49_223510	A0A125YJT8	AB hydrolase-1 domain-containing protein	TGME49_223510
FALSE	High	Master Protein	TGME49_319720-t26_1-p1	transcript=TGME49_319720-t26_1 | gene=TGME49_319720 | organism=Toxoplasma_gondii_ME49 | gene_product=hypothetical protein | transcript_product=hypothetical protein | location=TGME49_chrIV:761358-766820(-) | protein_length=1139 | sequence_SO=chromosome | SO=protein_coding | is_pseudo=false	0.002	FALSE	4.478	2	1	2	1	1139	123.6	6.34	6.47	1	0	0	0.6	0.986681	125	75	54.27	50.07	686601	242145	351530	350586	210929	123838	Peak Found	Peak Found	High	High	Peak Found	Peak Found	1		TGME49_319720	A0A125YJJ3	Uncharacterized protein	TGME49_319720
FALSE	High	Master Protein	TGME49_244280-t26_1-p1	transcript=TGME49_244280-t26_1 | gene=TGME49_244280 | organism=Toxoplasma_gondii_ME49 | gene_product=hypothetical protein | transcript_product=hypothetical protein | location=TGME49_chrVI:3156401-3156790(+) | protein_length=129 | sequence_SO=chromosome | SO=protein_coding | is_pseudo=false	0.002	FALSE	4.477	10	1	2	1	129	14.2	4.32	2.07	1	0	0	0.878	0.81767	106.5	93.5	74.55	45.97	1.2762e+06	206354	675474	908871	593038	344329	Peak Found	Peak Found	Peak Found	High	High	Peak Found	1		TGME49_244280	S8GFD1	Uncharacterized protein	TGME49_244280
FALSE	High	Master Protein	TGME49_294640-t26_1-p1	transcript=TGME49_294640-t26_1 | gene=TGME49_294640 | organism=Toxoplasma_gondii_ME49 | gene_product=ribonucleoside-diphosphate reductase large chain | transcript_product=ribonucleoside-diphosphate reductase large chain | location=TGME49_chrIa:1028407-1033884(+) | protein_length=877 | sequence_SO=chromosome | SO=protein_coding | is_pseudo=false	0.002	FALSE	4.474	2	1	1	1	877	98.1	6.68	3.03	1	0	0	100	2.1327e-16		200		50.63					89072.4	188430	Not Found	Not Found	Not Found	Not Found	High	Peak Found	1		TGME49_294640	A0A125YNJ1	Ribonucleoside-diphosphate reductase (EC 1.17.4.1)	TGME49_294640
FALSE	High	Master Protein	TGME49_249010-t26_1-p1	transcript=TGME49_249010-t26_1 | gene=TGME49_249010 | organism=Toxoplasma_gondii_ME49 | gene_product=hypothetical protein | transcript_product=hypothetical protein | location=TGME49_chrXII:4299131-4300753(-) | protein_length=540 | sequence_SO=chromosome | SO=protein_coding | is_pseudo=false	0.002	FALSE	4.473	3	1	4	1	540	59.1	5.71	7.51	1	0	0	0.668	0.982955	119.9	80.1	16.97	20.71	526847	590445	418572		303651	407867	High	Peak Found	High	Not Found	High	Peak Found	1		TGME49_249010	A0A125YH60	Protein-lysine N-methyltransferase TGME49_249010 (EC 2.1.1.-)	TGME49_249010
FALSE	High	Master Protein	TGME49_288240-t26_1-p1	transcript=TGME49_288240-t26_1 | gene=TGME49_288240 | organism=Toxoplasma_gondii_ME49 | gene_product=hypothetical protein | transcript_product=hypothetical protein | location=TGME49_chrIX:2406112-2409033(+) | protein_length=921 | sequence_SO=chromosome | SO=protein_coding | is_pseudo=false	0.002	FALSE	4.473	2	1	7	1	921	97.9	5.12	11.77	1	0	0													High	High	Not Found	High	High	High	1		TGME49_288240	S8F2Y6	GRIP domain-containing protein	TGME49_288240
FALSE	High	Master Protein	TGME49_259940-t26_1-p1	transcript=TGME49_259940-t26_1 | gene=TGME49_259940 | organism=Toxoplasma_gondii_ME49 | gene_product=hypothetical protein | transcript_product=hypothetical protein | location=TGME49_chrVIIb:2605077-2607307(+) | protein_length=623 | sequence_SO=chromosome | SO=protein_coding | is_pseudo=false	0.002	FALSE	4.473	2	1	4	1	623	65.9	7.9	14.6	1	0	0	0.704	0.965423	117.4	82.6	34.23	37.53	2.95104e+06	1.69161e+06	1.70243e+06	1.85828e+06	1.199e+06	891350	High	High	High	High	Peak Found	Peak Found	1		TGME49_259940	S8F1A4	Uncharacterized protein	TGME49_259940
FALSE	High	Master Protein	TGME49_314910-t26_1-p1	transcript=TGME49_314910-t26_1 | gene=TGME49_314910 | organism=Toxoplasma_gondii_ME49 | gene_product=starch binding domain-containing protein | transcript_product=starch binding domain-containing protein | location=TGME49_chrXI:4404940-4406805(-) | protein_length=236 | sequence_SO=chromosome | SO=protein_coding | is_pseudo=false	0.002	FALSE	4.472	6	1	4	1	236	27.3	7.42	5.96	1	0	0	0.519	0.991243	131.7	68.3	26.41	25.72	325543	226491	391550		203112	140602	Peak Found	High	High	Not Found	High	High	1		TGME49_314910	A0A125YKT9	Starch binding domain-containing protein	TGME49_314910
FALSE	High	Master Protein	TGME49_220190-t26_1-p1	transcript=TGME49_220190-t26_1 | gene=TGME49_220190 | organism=Toxoplasma_gondii_ME49 | gene_product=hypothetical protein | transcript_product=hypothetical protein | location=TGME49_chrV:194076-198813(-) | protein_length=560 | sequence_SO=chromosome | SO=protein_coding | is_pseudo=false	0.002	FALSE	4.471	5	1	3	1	560	60.9	8.47	6.02	1	0	0	0.89	0.796189	105.8	94.2	6.43	19.88	289508		264332	213710		283617	High	Not Found	Peak Found	High	Not Found	High	1		TGME49_220190	S8GRA9	t-SNARE coiled-coil homology domain-containing protein	TGME49_220190
FALSE	High	Master Protein	TGME49_255215-t26_1-p1	transcript=TGME49_255215-t26_1 | gene=TGME49_255215 | organism=Toxoplasma_gondii_ME49 | gene_product=hypothetical protein | transcript_product=hypothetical protein | location=TGME49_chrVIIb:4998625-4999688(+) | protein_length=207 | sequence_SO=chromosome | SO=protein_coding | is_pseudo=false	0.002	FALSE	4.469	6	1	1	1	207	22.5	6.74	3.11	1	0	0													Not Found	Not Found	High	Not Found	Not Found	Not Found	1		TGME49_255215	A0A125YTM4	Uncharacterized protein	TGME49_255215
FALSE	High	Master Protein	TGME49_203620-t26_1-p1	transcript=TGME49_203620-t26_1 | gene=TGME49_203620 | organism=Toxoplasma_gondii_ME49 | gene_product=hypothetical protein | transcript_product=hypothetical protein | location=TGME49_chrVIIa:2394781-2399323(+) | protein_length=584 | sequence_SO=chromosome | SO=protein_coding | is_pseudo=false	0.002	FALSE	4.467	5	2	3	2	584	63.7	10.71	0	2	0	0	4.345	0.000303856	37.4	162.6	101.05	65.32	111627	601707	119806	121137	679328	520540	Peak Found	Peak Found	High	High	Peak Found	High	1		TGME49_203620	S8F5W4	MRP-S28 domain-containing protein	TGME49_203620
FALSE	High	Master Protein	TGME49_228760-t26_1-p1	transcript=TGME49_228760-t26_1 | gene=TGME49_228760 | organism=Toxoplasma_gondii_ME49 | gene_product=hypothetical protein | transcript_product=hypothetical protein | location=TGME49_chrX:154522-155871(-) | protein_length=449 | sequence_SO=chromosome | SO=protein_coding | is_pseudo=false	0.002	FALSE	4.466	3	1	1	1	449	49.2	6.49	3.02	1	0	0	1.08	0.672077	96.1	103.9	23.41	12.26	702725	472505	484754		480112	571250	High	Peak Found	Peak Found	Not Found	Peak Found	Peak Found	1		TGME49_228760	S8GFY0	Uncharacterized protein	TGME49_228760
FALSE	High	Master Protein	TGME49_288950-t26_1-p1	transcript=TGME49_288950-t26_1 | gene=TGME49_288950 | organism=Toxoplasma_gondii_ME49 | gene_product=AP2 domain transcription factor AP2IX-4 | transcript_product=AP2 domain transcription factor AP2IX-4 | location=TGME49_chrIX:2871703-2874558(+) | protein_length=951 | sequence_SO=chromosome | SO=protein_coding | is_pseudo=false	0.002	FALSE	4.464	2	1	1	1	951	103.7	8.1	2.41	1	0	0	1.071	0.596016	96.6	103.4	9.24			266582	303837		304898		Not Found	High	Peak Found	Not Found	Peak Found	Not Found	1		TGME49_288950	S8G842	AP2 domain transcription factor AP2IX-4	AP2IX4 TGME49_288950
FALSE	High	Master Protein	TGME49_262520-t26_1-p1	transcript=TGME49_262520-t26_1 | gene=TGME49_262520 | organism=Toxoplasma_gondii_ME49 | gene_product=cyclophilin, putative | transcript_product=cyclophilin, putative | location=TGME49_chrVIIb:1199135-1202524(-) | protein_length=311 | sequence_SO=chromosome | SO=protein_coding | is_pseudo=false	0.002	FALSE	4.463	5	1	1	1	311	34.6	9.38	2.61	1	0	0	0.263	0.587721	158.4	41.6	65.83	61.78	336160	134792	605594		141200	55345.1	Peak Found	High	Peak Found	Not Found	Peak Found	Peak Found	1		TGME49_262520	A0A125YQ35	Cyclophilin, putative (EC 5.2.1.8)	TGME49_262520
FALSE	High	Master Protein	TGME49_222210-t26_1-p1	transcript=TGME49_222210-t26_1 | gene=TGME49_222210 | organism=Toxoplasma_gondii_ME49 | gene_product=SPFH domain / Band 7 family protein | transcript_product=SPFH domain / Band 7 family protein | location=TGME49_chrII:957372-962230(-) | protein_length=440 | sequence_SO=chromosome | SO=protein_coding | is_pseudo=false	0.002	FALSE	4.462	5	1	1	1	440	47.5	9.85	3.72	1	0	0	0.536	0.987068	130.2	69.8		61.71	465279				398095	156226	Peak Found	Not Found	Not Found	Not Found	High	Peak Found	1		TGME49_222210	S8GU03	SPFH domain / Band 7 family protein	TGME49_222210
FALSE	High	Master Protein	TGME49_273070-t26_1-p1	transcript=TGME49_273070-t26_1 | gene=TGME49_273070 | organism=Toxoplasma_gondii_ME49 | gene_product=GTPase activating protein for adp ribosylation factor, putative | transcript_product=GTPase activating protein for adp ribosylation factor, putative | location=TGME49_chrVIII:3678518-3686079(+) | protein_length=501 | sequence_SO=chromosome | SO=protein_coding | is_pseudo=false	0.002	FALSE	4.459	3	1	2	1	501	51.9	8.5	5.92	1	0	0	100	2.1327e-16		200		18.72				248034	241036	333225	Not Found	Not Found	Not Found	Peak Found	High	High	1		TGME49_273070	S8F547	GTPase activating protein for adp ribosylation factor, putative	TGME49_273070
FALSE	High	Master Protein	TGME49_315930-t26_1-p1	transcript=TGME49_315930-t26_1 | gene=TGME49_315930 | organism=Toxoplasma_gondii_ME49 | gene_product=integral membrane protein, DUF56 family protein, putative | transcript_product=integral membrane protein, DUF56 family protein, putative | location=TGME49_chrXI:5082015-5083527(+) | protein_length=157 | sequence_SO=chromosome | SO=protein_coding | is_pseudo=false	0.002	FALSE	4.456	8	1	4	1	157	18.1	9.99	13.04	1	0	0	100	2.1327e-16		200		124.78					1.93651e+06	121072	High	Not Found	High	High	High	Peak Found	1		TGME49_315930	A0A125YV30	Integral membrane protein, DUF56 family protein, putative	TGME49_315930
FALSE	High	Master Protein	TGME49_228720-t26_1-p1	transcript=TGME49_228720-t26_1 | gene=TGME49_228720 | organism=Toxoplasma_gondii_ME49 | gene_product=hypothetical protein | transcript_product=hypothetical protein | location=TGME49_chrX:185507-187852(+) | protein_length=466 | sequence_SO=chromosome | SO=protein_coding | is_pseudo=false	0.002	FALSE	4.455	3	1	3	1	466	50.1	9.79	5.24	1	0	0	0.504	0.981423	133	67	13.23	35.19	547850	542058	680082	451565	239285	276176	Peak Found	Peak Found	High	High	Peak Found	High	1		TGME49_228720	S8EYC1	POP4 domain-containing protein	TGME49_228720
FALSE	High	Master Protein	TGME49_254600-t26_1-p1	transcript=TGME49_254600-t26_1 | gene=TGME49_254600 | organism=Toxoplasma_gondii_ME49 | gene_product=ubiquitin family protein | transcript_product=ubiquitin family protein | location=TGME49_chrIII:1853818-1854051(+) | protein_length=77 | sequence_SO=chromosome | SO=protein_coding | is_pseudo=false	0.002	FALSE	4.455	19	1	3	1	77	8.8	8.88	10.34	1	0	0	0.01	2.1327e-16	200		17.02		679796	960368	842180				High	High	High	Not Found	Not Found	Not Found	1		TGME49_254600	A0A125YWZ9	Ubiquitin family protein	TGME49_254600
FALSE	High	Master Protein	TGME49_273850-t26_1-p1	transcript=TGME49_273850-t26_1 | gene=TGME49_273850 | organism=Toxoplasma_gondii_ME49 | gene_product=hypothetical protein | transcript_product=hypothetical protein | location=TGME49_chrVIII:3224251-3226422(-) | protein_length=723 | sequence_SO=chromosome | SO=protein_coding | is_pseudo=false	0.002	FALSE	4.45	2	1	2	1	723	68.7	5.76	5.43	1	0	0	0.898	0.798106	105.4	94.6	25.43	2.74	238533	201277	327892	218270		209981	High	Peak Found	High	Peak Found	Not Found	Peak Found	1		TGME49_273850	S8EZ04	Nsp1_C domain-containing protein	TGME49_273850
FALSE	High	Master Protein	TGME49_318525-t26_1-p1	transcript=TGME49_318525-t26_1 | gene=TGME49_318525 | organism=Toxoplasma_gondii_ME49 | gene_product=hypothetical protein | transcript_product=hypothetical protein | location=TGME49_chrIV:1250242-1260400(-) | protein_length=1796 | sequence_SO=chromosome | SO=protein_coding | is_pseudo=false	0.002	FALSE	4.448	3	1	1	1	1796	188.7	8.68	3.19	1	0	0	0.524	0.986681	131.2	68.8	42.3	15.34	367082		680412	208103	262041	282610	Peak Found	Not Found	Peak Found	Peak Found	Peak Found	High	1		TGME49_318525	S8FCQ3	Uncharacterized protein	TGME49_318525
FALSE	High	Master Protein	TGME49_242320-t26_1-p1	transcript=TGME49_242320-t26_1 | gene=TGME49_242320 | organism=Toxoplasma_gondii_ME49 | gene_product=B-box zinc finger domain-containing protein | transcript_product=B-box zinc finger domain-containing protein | location=TGME49_chrVI:1955264-1967932(-) | protein_length=1073 | sequence_SO=chromosome | SO=protein_coding | is_pseudo=false	0.002	FALSE	4.448	2	1	1	1	1073	119.1	5.78	3.21	1	0	0	0.01	2.1327e-16	200		12.6		253294		302829				Peak Found	Not Found	High	Not Found	Not Found	Not Found	1		TGME49_242320	A0A125YZK2	B-box zinc finger domain-containing protein	TGME49_242320
FALSE	High	Master Protein	TGME49_272630-t26_1-p1	transcript=TGME49_272630-t26_1 | gene=TGME49_272630 | organism=Toxoplasma_gondii_ME49 | gene_product=U6 snRNA-associated Sm family protein LSm8, putative | transcript_product=U6 snRNA-associated Sm family protein LSm8, putative | location=TGME49_chrVIII:3834120-3835712(+) | protein_length=129 | sequence_SO=chromosome | SO=protein_coding | is_pseudo=false	0.002	FALSE	4.446	9	1	5	1	129	14.5	7.87	9.03	1	0	0	1.383	0.347411	83.9	116.1	107.23	23.84	270248	922807	3.35476e+06		1.07644e+06	1.51296e+06	Peak Found	High	High	Not Found	High	High	1		TGME49_272630	A0A125YFN3	U6 snRNA-associated Sm-like protein LSm8	LSM8 TGME49_272630
FALSE	High	Master Protein	TGME49_215440-t26_1-p1	transcript=TGME49_215440-t26_1 | gene=TGME49_215440 | organism=Toxoplasma_gondii_ME49 | gene_product=WWE domain-containing protein | transcript_product=WWE domain-containing protein | location=TGME49_chrX:6958880-6964191(-) | protein_length=756 | sequence_SO=chromosome | SO=protein_coding | is_pseudo=false	0.002	FALSE	4.446	1	1	3	1	756	81.4	7.84	4.77	1	0	0	13.818	2.1327e-16	13.5	186.5	9.04		355687	343625	298619	4.74824e+06			High	Peak Found	High	Peak Found	High	Not Found	1		TGME49_215440	S8EZB0	RING-type E3 ubiquitin transferase (EC 2.3.2.27)	TGME49_215440
FALSE	High	Master Protein	TGME49_238995-t26_1-p1	transcript=TGME49_238995-t26_1 | gene=TGME49_238995 | organism=Toxoplasma_gondii_ME49 | gene_product=ion channel protein | transcript_product=ion channel protein | location=TGME49_chrVI:378212-390151(+) | protein_length=2540 | sequence_SO=chromosome | SO=protein_coding | is_pseudo=false	0.002	FALSE	4.422	1	1	3	1	2540	278.1	7.93	2.51	1	0	0	0.01	2.1327e-16	200		15.15			256430	317984				Not Found	Peak Found	High	Not Found	Not Found	Not Found	1		TGME49_238995	S8F7W7	Ion channel protein	TGME49_238995
FALSE	High	Master Protein	TGME49_215680-t26_1-p1	transcript=TGME49_215680-t26_1 | gene=TGME49_215680 | organism=Toxoplasma_gondii_ME49 | gene_product=SAG-related sequence SRS18 | transcript_product=SAG-related sequence SRS18 | location=TGME49_chrX:7084497-7085873(-) | protein_length=264 | sequence_SO=chromosome | SO=protein_coding | is_pseudo=false	0.002	FALSE	4.421	5	1	1	1	264	29	8.72	3.04	1	0	0	100	2.1327e-16		200						899748			Not Found	Not Found	Not Found	High	Not Found	Not Found	1		TGME49_215680	S8G475	SAG-related sequence SRS18	SRS18 TGME49_215680
FALSE	High	Master Protein	TGME49_203400-t26_1-p1	transcript=TGME49_203400-t26_1 | gene=TGME49_203400 | organism=Toxoplasma_gondii_ME49 | gene_product=hypothetical protein | transcript_product=hypothetical protein | location=TGME49_chrVIIa:2515244-2518894(+) | protein_length=580 | sequence_SO=chromosome | SO=protein_coding | is_pseudo=false	0.002	FALSE	4.42	3	1	1	1	580	64.6	9.96	0	1	0	0	0.01	2.1327e-16	200		63.91		234045	241761	45619.5				Peak Found	High	Peak Found	Not Found	Not Found	Not Found	1		TGME49_203400	S8F2W0	Uncharacterized protein	TGME49_203400
FALSE	High	Master Protein	TGME49_293740-t26_1-p1	transcript=TGME49_293740-t26_1 | gene=TGME49_293740 | organism=Toxoplasma_gondii_ME49 | gene_product=hypothetical protein | transcript_product=hypothetical protein | location=TGME49_chrIa:541224-542910(+) | protein_length=96 | sequence_SO=chromosome | SO=protein_coding | is_pseudo=false	0.002	FALSE	4.42	15	1	2	1	96	10.6	5.52	4.44	1	0	0	1.637	0.40662	75.8	124.2	137.91	62.49	840455	87184.8	45586.1	43132.2	142714	204082	High	Peak Found	Peak Found	Peak Found	Peak Found	Peak Found	1		TGME49_293740	A0A125YMH6	Uncharacterized protein	TGME49_293740
FALSE	High	Master Protein	TGME49_282220-t26_1-p1	transcript=TGME49_282220-t26_1 | gene=TGME49_282220 | organism=Toxoplasma_gondii_ME49 | gene_product=AP2 domain transcription factor AP2VIIa-9 | transcript_product=AP2 domain transcription factor AP2VIIa-9 | location=TGME49_chrVIIa:4459844-4464935(+) | protein_length=1271 | sequence_SO=chromosome | SO=protein_coding | is_pseudo=false	0.002	FALSE	4.408	2	1	1	1	1271	136.9	5.55	3.36	1	0	0	1.671	0.273837	74.9	125.1	8.15	53.14		130854	116589	73216.9	206360	257508	Not Found	Peak Found	Peak Found	Peak Found	Peak Found	High	1		TGME49_282220	S8GEY0	AP2 domain transcription factor AP2VIIa-9	AP2VIIA9 TGME49_282220
FALSE	High	Master Protein	TGME49_318490-t26_1-p1	transcript=TGME49_318490-t26_1 | gene=TGME49_318490 | organism=Toxoplasma_gondii_ME49 | gene_product=hypothetical protein | transcript_product=hypothetical protein | location=TGME49_chrIV:1280966-1283541(-) | protein_length=214 | sequence_SO=chromosome | SO=protein_coding | is_pseudo=false	0.002	FALSE	4.404	13	1	1	1	214	24.4	4.59	4.08	1	0	0													High	Not Found	Not Found	Not Found	Not Found	Not Found	1		TGME49_318490	A0A125YG86	Uncharacterized protein	TGME49_318490
FALSE	High	Master Protein	TGME49_221490-t26_1-p1	transcript=TGME49_221490-t26_1 | gene=TGME49_221490 | organism=Toxoplasma_gondii_ME49 | gene_product=cell cycle regulator protein | transcript_product=cell cycle regulator protein | location=TGME49_chrII:394878-398208(-) | protein_length=180 | sequence_SO=chromosome | SO=protein_coding | is_pseudo=false	0.002	FALSE	4.402	7	1	2	1	180	20.1	8.92	2.2	1	0	0	0.283	0.585897	155.8	44.2	35.21	113.45	654077	631125	317402	1.12205e+06	178906	156416	High	Peak Found	Peak Found	High	Peak Found	Peak Found	1		TGME49_221490	S8FB03	Cell cycle regulator protein	TGME49_221490
FALSE	High	Master Protein	TGME49_223020-t26_1-p1	transcript=TGME49_223020-t26_1 | gene=TGME49_223020 | organism=Toxoplasma_gondii_ME49 | gene_product=coproporphyrinogen III oxidase | transcript_product=coproporphyrinogen III oxidase | location=TGME49_chrII:1371970-1374101(-) | protein_length=364 | sequence_SO=chromosome | SO=protein_coding | is_pseudo=false	0.002	FALSE	4.401	3	1	5	1	364	41.7	6.42	12.2	1	0	0	0.453	0.952399	137.6	62.4	26.05	54.3	1.71442e+06	1.04496e+06	1.22707e+06	1.12545e+06	555891	409207	High	High	Peak Found	High	High	High	1		TGME49_223020	S8GU38	Coproporphyrinogen oxidase (EC 1.3.3.3)	TGME49_223020
FALSE	High	Master Protein	TGME49_220890-t26_1-p1	transcript=TGME49_220890-t26_1 | gene=TGME49_220890 | organism=Toxoplasma_gondii_ME49 | gene_product=hypothetical protein | transcript_product=hypothetical protein | location=TGME49_chrII:38762-41471(-) | protein_length=454 | sequence_SO=chromosome | SO=protein_coding | is_pseudo=false	0.002	FALSE	4.399	2	1	4	1	454	51.2	9.01	7	1	0	0	0.85	0.860881	108.1	91.9	45.84	13.37	330382	262058	608518	280989	226319	293424	High	High	High	Peak Found	Peak Found	Peak Found	1		TGME49_220890	S8FDY4	Uncharacterized protein	TGME49_220890
FALSE	High	Master Protein	TGME49_320110-t26_1-p1	transcript=TGME49_320110-t26_1 | gene=TGME49_320110 | organism=Toxoplasma_gondii_ME49 | gene_product=proliferating cell nuclear antigen PCNA2 | transcript_product=proliferating cell nuclear antigen PCNA2 | location=TGME49_chrIV:486824-491039(-) | protein_length=287 | sequence_SO=chromosome | SO=protein_coding | is_pseudo=false	0.002	FALSE	4.396	6	1	6	1	287	32.2	4.86	7.29	1	0	0	0.88	0.826371	106.4	93.6	9	11.71	692961	584878	609698	536417	503448	629063	High	High	High	Peak Found	High	High	1		TGME49_320110	A0A125YZR9	Proliferating cell nuclear antigen	PCNA2 TGME49_320110
FALSE	High	Master Protein	TGME49_225730-t26_1-p1	transcript=TGME49_225730-t26_1 | gene=TGME49_225730 | organism=Toxoplasma_gondii_ME49 | gene_product=membrane protein, putative | transcript_product=membrane protein, putative | location=TGME49_chrX:2105400-2107642(-) | protein_length=128 | sequence_SO=chromosome | SO=protein_coding | is_pseudo=false	0.002	FALSE	4.394	9	1	6	1	128	14.9	9.58	12.16	1	0	0	0.676	0.982955	119.3	80.7	54.03	72.91	1.93345e+06	1.21228e+06	589251	1.58387e+06	819965	284084	High	High	High	High	High	Peak Found	1		TGME49_225730	A0A125YLN5	Membrane protein, putative	TGME49_225730
FALSE	High	Master Protein	TGME49_227660-t26_1-p1	transcript=TGME49_227660-t26_1 | gene=TGME49_227660 | organism=Toxoplasma_gondii_ME49 | gene_product=DNA methyltransferase 2, putative | transcript_product=DNA methyltransferase 2, putative | location=TGME49_chrX:858463-860973(+) | protein_length=836 | sequence_SO=chromosome | SO=protein_coding | is_pseudo=false	0.002	FALSE	4.391	2	1	3	1	836	90.4	7.17	2.83	1	0	0	0.597	0.986681	125.3	74.7	10.92	15.67	338174	273292	295135	176129	143739	197412	High	Peak Found	Peak Found	Peak Found	High	High	1		TGME49_227660	S8EUW9	DNA methyltransferase 2, putative (EC 2.1.1.204)	TGME49_227660
FALSE	High	Master Protein	TGME49_262860-t26_1-p1	transcript=TGME49_262860-t26_1 | gene=TGME49_262860 | organism=Toxoplasma_gondii_ME49 | gene_product=ADP-ribosylation factor family protein 1, putative | transcript_product=ADP-ribosylation factor family protein 1, putative | location=TGME49_chrVIIb:972596-975480(+) | protein_length=180 | sequence_SO=chromosome | SO=protein_coding | is_pseudo=false	0.002	FALSE	4.39	10	1	3	1	180	20.2	5.39	8.86	1	0	0	4.059	0.000936694	39.5	160.5	103.67	17.4	70580.1	344625	55623.1	259969	361495	286468	Peak Found	Peak Found	Peak Found	High	High	High	1		TGME49_262860	S8F1Q9	ADP-ribosylation factor family protein 1, putative	TGME49_262860
FALSE	High	Master Protein	TGME49_257710-t26_1-p1	transcript=TGME49_257710-t26_1 | gene=TGME49_257710 | organism=Toxoplasma_gondii_ME49 | gene_product=actin-like protein ALP 5 | transcript_product=actin-like protein ALP 5 | location=TGME49_chrVIIb:3892020-3896943(-) | protein_length=612 | sequence_SO=chromosome | SO=protein_coding | is_pseudo=false	0.002	FALSE	4.389	2	1	1	1	612	66.5	5.96	2.45	1	0	0	0.927	0.885236	103.8	96.2	81.73	27.03	60519	226269			89414.4	131680	Peak Found	Peak Found	Not Found	Not Found	Peak Found	High	1		TGME49_257710	S8F0T1	Actin-like protein ALP 5	ALP5 TGME49_257710
FALSE	High	Master Protein	TGME49_314690-t26_1-p1	transcript=TGME49_314690-t26_1 | gene=TGME49_314690 | organism=Toxoplasma_gondii_ME49 | gene_product=hypothetical protein | transcript_product=hypothetical protein | location=TGME49_chrXI:4221778-4225921(-) | protein_length=468 | sequence_SO=chromosome | SO=protein_coding | is_pseudo=false	0.002	FALSE	4.386	4	1	1	1	468	52.2	7.65	2.93	1	0	0													High	Not Found	Not Found	Not Found	Not Found	Not Found	1		TGME49_314690	A0A125YRF4	CDP-diacylglycerol synthase (EC 2.7.7.41) (Phosphatidate cytidylyltransferase, mitochondrial)	TGME49_314690
FALSE	High	Master Protein	TGME49_315940-t26_1-p1	transcript=TGME49_315940-t26_1 | gene=TGME49_315940 | organism=Toxoplasma_gondii_ME49 | gene_product=rhoptry protein, putative | transcript_product=rhoptry protein, putative | location=TGME49_chrXI:5085552-5091832(+) | protein_length=1063 | sequence_SO=chromosome | SO=protein_coding | is_pseudo=false	0.002	FALSE	4.382	1	1	1	1	1063	118.4	8.34	2.43	1	0	0	0.556	0.998881	128.5	71.5	82.64	40.12	870034	456046	90241.8	461089	253577	231800	High	Peak Found	Peak Found	Peak Found	Peak Found	Peak Found	1		TGME49_315940	S8EQK5	Rhoptry protein, putative	TGME49_315940
FALSE	High	Master Protein	TGME49_220500-t26_1-p1	transcript=TGME49_220500-t26_1 | gene=TGME49_220500 | organism=Toxoplasma_gondii_ME49 | gene_product=UBX domain-containing protein | transcript_product=UBX domain-containing protein | location=TGME49_chrV:419288-423470(+) | protein_length=387 | sequence_SO=chromosome | SO=protein_coding | is_pseudo=false	0.002	FALSE	4.379	3	1	7	1	387	43.1	8.56	16.72	1	0	0	0.579	0.999133	126.7	73.3	37.41	57.66	1.22622e+06	641976	704497	942673	407709	349959	Peak Found	High	High	High	High	High	1		TGME49_220500	S8GRD5	UBX domain-containing protein	TGME49_220500
FALSE	High	Master Protein	TGME49_271240-t26_1-p1	transcript=TGME49_271240-t26_1 | gene=TGME49_271240 | organism=Toxoplasma_gondii_ME49 | gene_product=hypothetical protein | transcript_product=hypothetical protein | location=TGME49_chrVIII:4626760-4634273(-) | protein_length=1157 | sequence_SO=chromosome | SO=protein_coding | is_pseudo=false	0.002	FALSE	4.376	1	1	1	1	1157	128.1	6.48	2.99	1	0	0	0.404	0.905839	142.4	57.6	22.04	18.91	926713		1.26886e+06	438140	404268	572950	Peak Found	Not Found	Peak Found	Peak Found	Peak Found	High	1		TGME49_271240	S8EYI7	Uncharacterized protein	TGME49_271240
FALSE	High	Master Protein	TGME49_273150-t26_1-p1	transcript=TGME49_273150-t26_1 | gene=TGME49_273150 | organism=Toxoplasma_gondii_ME49 | gene_product=zinc finger, C3HC4 type (RING finger) domain-containing protein | transcript_product=zinc finger, C3HC4 type (RING finger) domain-containing protein | location=TGME49_chrVIII:3630565-3633123(-) | protein_length=744 | sequence_SO=chromosome | SO=protein_coding | is_pseudo=false	0.002	FALSE	4.375	2	1	2	1	744	78.6	6	2.58	1	0	0	0.553	0.999133	128.8	71.2	34.09	56.29	216810	348477	445712	92402.5	192574	318325	Peak Found	Peak Found	High	Peak Found	High	Peak Found	1		TGME49_273150	S8F1Z7	Zinc finger, C3HC4 type (RING finger) domain-containing protein	TGME49_273150
FALSE	High	Master Protein	TGME49_258826-t26_1-p1	transcript=TGME49_258826-t26_1 | gene=TGME49_258826 | organism=Toxoplasma_gondii_ME49 | gene_product=hypothetical protein | transcript_product=hypothetical protein | location=TGME49_chrVIIb:3162547-3165591(+) | protein_length=1014 | sequence_SO=chromosome | SO=protein_coding | is_pseudo=false	0.002	FALSE	4.368	1	1	1	1	1014	111.8	5.8	0	1	0	0	0.903	0.812301	105.1	94.9	33.75		244236	290077	141590		220609		High	Peak Found	Peak Found	Not Found	Peak Found	Not Found	1		TGME49_258826	S8F409	Thioredoxin domain-containing protein	TGME49_258826
FALSE	High	Master Protein	TGME49_259090-t26_1-p1	transcript=TGME49_259090-t26_1 | gene=TGME49_259090 | organism=Toxoplasma_gondii_ME49 | gene_product=ubiquitin-conjugating enzyme subfamily protein | transcript_product=ubiquitin-conjugating enzyme subfamily protein | location=TGME49_chrVIIb:2972803-2976365(+) | protein_length=476 | sequence_SO=chromosome | SO=protein_coding | is_pseudo=false	0.002	FALSE	4.366	3	1	1	1	476	50.8	9.03	0	1	0	0													Not Found	Not Found	Not Found	Not Found	Not Found	High	1		TGME49_259090	S8GLI3	Ubiquitin-conjugating enzyme subfamily protein (EC 6.3.2.19)	TGME49_259090
FALSE	High	Master Protein	TGME49_244020-t26_1-p1	transcript=TGME49_244020-t26_1 | gene=TGME49_244020 | organism=Toxoplasma_gondii_ME49 | gene_product=activator of hsp90 atpase 1 family protein | transcript_product=activator of hsp90 atpase 1 family protein | location=TGME49_chrVI:2962910-2964592(+) | protein_length=142 | sequence_SO=chromosome | SO=protein_coding | is_pseudo=false	0.002	FALSE	4.364	9	1	2	1	142	16.4	5.38	0	1	0	0	0.832	0.868635	109.2	90.8	32.38	13.4	372212	594669	737083	465064	494916	597708	Peak Found	Peak Found	Peak Found	High	Peak Found	High	1		TGME49_244020	S8F719	Activator of hsp90 atpase 1 family protein	TGME49_244020
FALSE	High	Master Protein	TGME49_253530-t26_1-p1	transcript=TGME49_253530-t26_1 | gene=TGME49_253530 | organism=Toxoplasma_gondii_ME49 | gene_product=hypothetical protein | transcript_product=hypothetical protein | location=TGME49_chrIII:1014532-1016163(+) | protein_length=137 | sequence_SO=chromosome | SO=protein_coding | is_pseudo=false	0.002	FALSE	4.362	8	1	1	1	137	15.2	9.11	2.8	1	0	0													Not Found	Not Found	High	Not Found	Not Found	Not Found	1		TGME49_253530	S8GTC2	Ribonuclease P/MRP protein subunit POP5 (EC 3.1.26.5)	TGME49_253530
FALSE	High	Master Protein	TGME49_267090-t26_1-p1	transcript=TGME49_267090-t26_1 | gene=TGME49_267090 | organism=Toxoplasma_gondii_ME49 | gene_product=hypothetical protein | transcript_product=hypothetical protein | location=TGME49_chrIX:784608-786293(+) | protein_length=561 | sequence_SO=chromosome | SO=protein_coding | is_pseudo=false	0.002	FALSE	4.357	2	1	2	1	561	60	8.16	2.64	1	0	0	0.615	0.986681	123.8	76.2	8.61	13.66	283606	326018	280160	161449	209470	174487	High	High	Peak Found	Peak Found	Peak Found	Peak Found	1		TGME49_267090	S8GGK0	Uncharacterized protein	TGME49_267090
FALSE	High	Master Protein	TGME49_258462-t26_1-p1	transcript=TGME49_258462-t26_1 | gene=TGME49_258462 | organism=Toxoplasma_gondii_ME49 | gene_product=hypothetical protein | transcript_product=hypothetical protein | location=TGME49_chrVIIb:3407450-3408686(-) | protein_length=326 | sequence_SO=chromosome | SO=protein_coding | is_pseudo=false	0.002	FALSE	4.347	4	1	13	1	326	36.4	9.06	24.98	1	0	0	0.564	0.999133	127.8	72.2	15.08	21.26	986957	791059	1.06985e+06	426609	658789	557030	High	High	High	High	High	High	1		TGME49_258462	S8F3Y2	Uncharacterized protein	TGME49_258462
FALSE	High	Master Protein	TGME49_273030-t26_1-p1	transcript=TGME49_273030-t26_1 | gene=TGME49_273030 | organism=Toxoplasma_gondii_ME49 | gene_product=phosphoglycerate mutase family protein | transcript_product=phosphoglycerate mutase family protein | location=TGME49_chrVIII:3698632-3700675(-) | protein_length=307 | sequence_SO=chromosome | SO=protein_coding | is_pseudo=false	0.002	FALSE	4.347	6	1	2	1	307	34.2	6.95	5.01	1	0	0													Not Found	High	Not Found	Not Found	Not Found	High	1		TGME49_273030	S8F540	Phosphoglycerate mutase family protein (EC 5.4.2.1)	TGME49_273030
FALSE	High	Master Protein	TGME49_208450-t26_1-p1	transcript=TGME49_208450-t26_1 | gene=TGME49_208450 | organism=Toxoplasma_gondii_ME49 | gene_product=protease inhibitor PI2 | transcript_product=protease inhibitor PI2 | location=TGME49_chrIb:712461-715433(-) | protein_length=318 | sequence_SO=chromosome | SO=protein_coding | is_pseudo=false	0.002	FALSE	4.343	6	1	2	1	318	35.3	5.16	4.12	1	0	0	0.772	0.913091	112.9	87.1	22.91	6.54	243257	160916	251410	187456	209678	187714	Peak Found	High	Peak Found	High	Peak Found	Peak Found	1		TGME49_208450	A0A125YV09	Protease inhibitor PI2	PI2 TGME49_208450
FALSE	High	Master Protein	TGME49_228300-t26_1-p1	transcript=TGME49_228300-t26_1 | gene=TGME49_228300 | organism=Toxoplasma_gondii_ME49 | gene_product=CCDC25 protein | transcript_product=CCDC25 protein | location=TGME49_chrX:430734-435476(-) | protein_length=222 | sequence_SO=chromosome | SO=protein_coding | is_pseudo=false	0.002	FALSE	4.333	5	1	4	1	222	26.3	6.2	5.76	1	0	0	0.526	0.982955	131	69	13.21	12.02	1.71273e+06	1.35032e+06	1.71679e+06	1.06665e+06	901552	850619	High	Peak Found	High	High	Peak Found	Peak Found	1		TGME49_228300	A0A125YV80	CCDC25 protein	TGME49_228300
FALSE	High	Master Protein	TGME49_261660-t26_1-p1	transcript=TGME49_261660-t26_1 | gene=TGME49_261660 | organism=Toxoplasma_gondii_ME49 | gene_product=hypothetical protein | transcript_product=hypothetical protein | location=TGME49_chrVIIb:1599268-1608021(-) | protein_length=2220 | sequence_SO=chromosome | SO=protein_coding | is_pseudo=false	0.002	FALSE	4.323	1	2	2	1	2220	241.3	8.32	2.03	2	0	0	0.646	0.986681	121.5	78.5	14.09	9.63	4.44342e+06	3.64401e+06	3.41426e+06	2.19805e+06	2.51919e+06		High	Peak Found	Peak Found	Peak Found	Peak Found	High	1		TGME49_261660	S8GLZ8	Rab3 GTPase-activating protein catalytic subunit	TGME49_261660
FALSE	High	Master Protein	TGME49_239480-t26_1-p1	transcript=TGME49_239480-t26_1 | gene=TGME49_239480 | organism=Toxoplasma_gondii_ME49 | gene_product=RNB family domain-containing protein | transcript_product=RNB family domain-containing protein | location=TGME49_chrVI:689222-709612(-) | protein_length=1165 | sequence_SO=chromosome | SO=protein_coding | is_pseudo=false	0.002	FALSE	4.316	2	2	5	2	1165	129.8	6.99	3.49	2	0	0	0.607	0.996719	124.4	75.6	14.02	17.05	232427	178512	191396	93630	132350	116235	High	Peak Found	High	High	High	Peak Found	1		TGME49_239480	S8F4S1	RNB family domain-containing protein (EC 3.1.13.1)	TGME49_239480
FALSE	High	Master Protein	TGME49_232120-t26_1-p1	transcript=TGME49_232120-t26_1 | gene=TGME49_232120 | organism=Toxoplasma_gondii_ME49 | gene_product=hypothetical protein | transcript_product=hypothetical protein | location=TGME49_chrVIII:1864368-1877903(+) | protein_length=2026 | sequence_SO=chromosome | SO=protein_coding | is_pseudo=false	0.002	FALSE	4.311	1	1	1	1	2026	222.4	8.27	3.02	1	0	0	0.487	0.980093	134.5	65.5	28.48	13.81	428772	292218	528476	208658	191149	249408	Peak Found	Peak Found	Peak Found	High	Peak Found	Peak Found	1		TGME49_232120	S8GK54	Uncharacterized protein	TGME49_232120
FALSE	High	Master Protein	TGME49_283810-t26_1-p1	transcript=TGME49_283810-t26_1 | gene=TGME49_283810 | organism=Toxoplasma_gondii_ME49 | gene_product=hypothetical protein | transcript_product=hypothetical protein | location=TGME49_chrV:2953793-2964337(+) | protein_length=1483 | sequence_SO=chromosome | SO=protein_coding | is_pseudo=false	0.002	FALSE	4.306	1	1	1	1	1483	160	6.57	2.2	1	0	0													Not Found	Not Found	High	Not Found	Not Found	Not Found	1		TGME49_283810	S8GGI9	Uncharacterized protein	TGME49_283810
FALSE	High	Master Protein	TGME49_309070-t26_1-p1	transcript=TGME49_309070-t26_1 | gene=TGME49_309070 | organism=Toxoplasma_gondii_ME49 | gene_product=hypothetical protein | transcript_product=hypothetical protein | location=TGME49_chrXI:475337-480072(+) | protein_length=853 | sequence_SO=chromosome | SO=protein_coding | is_pseudo=false	0.002	FALSE	4.296	2	1	2	1	853	92.1	6.51	5.49	1	0	0	0.274	0.662637	157	43	41.24	26.84	131839	252350	324748	69179.9	53673.1	91871.8	High	Peak Found	Peak Found	High	Peak Found	Peak Found	1		TGME49_309070	S8EVF5	Uncharacterized protein	TGME49_309070
FALSE	High	Master Protein	TGME49_270220-t26_1-p1	transcript=TGME49_270220-t26_1 | gene=TGME49_270220 | organism=Toxoplasma_gondii_ME49 | gene_product=hypothetical protein | transcript_product=hypothetical protein | location=TGME49_chrVIII:5326644-5330962(+) | protein_length=1296 | sequence_SO=chromosome | SO=protein_coding | is_pseudo=false	0.002	FALSE	4.294	1	1	5	1	1296	142.4	9.09	13.51	1	0	0	0.317	0.710976	151.9	48.1	50.42	44.55	452840	396793	944974	143522	271706	124315	High	High	High	High	Peak Found	Peak Found	1		TGME49_270220	S8EYA3	Uncharacterized protein	TGME49_270220
FALSE	High	Master Protein	TGME49_312640-t26_1-p1	transcript=TGME49_312640-t26_1 | gene=TGME49_312640 | organism=Toxoplasma_gondii_ME49 | gene_product=hypothetical protein | transcript_product=hypothetical protein | location=TGME49_chrXI:2867049-2868873(+) | protein_length=290 | sequence_SO=chromosome | SO=protein_coding | is_pseudo=false	0.002	FALSE	4.292	4	1	2	1	290	31.7	9.86	4.81	1	0	0	0.843	0.889405	108.5	91.5	64.3		495059	197319	161673			166376	High	High	Peak Found	Not Found	Not Found	Peak Found	1		TGME49_312640	A0A125YT79	PUB domain-containing protein	TGME49_312640
FALSE	High	Master Protein	TGME49_245640-t26_1-p1	transcript=TGME49_245640-t26_1 | gene=TGME49_245640 | organism=Toxoplasma_gondii_ME49 | gene_product=hypothetical protein | transcript_product=hypothetical protein | location=TGME49_chrXII:2442082-2444718(-) | protein_length=416 | sequence_SO=chromosome | SO=protein_coding | is_pseudo=false	0.002	FALSE	4.29	4	1	1	1	416	46.5	9.44	3.42	1	0	0	1.073	0.672077	96.5	103.5		20.97	384329			478982	355284		Peak Found	Not Found	Not Found	High	Peak Found	Not Found	1		TGME49_245640	A0A125YPZ5	Uncharacterized protein	TGME49_245640
FALSE	High	Master Protein	TGME49_269260-t26_1-p1	transcript=TGME49_269260-t26_1 | gene=TGME49_269260 | organism=Toxoplasma_gondii_ME49 | gene_product=hypothetical protein | transcript_product=hypothetical protein | location=TGME49_chrVIII:5957656-5960219(-) | protein_length=648 | sequence_SO=chromosome | SO=protein_coding | is_pseudo=false	0.002	FALSE	4.283	3	1	4	1	648	71.8	8.31	2.02	1	0	0	0.675	0.973781	119.4	80.6	0.82		367865		363620	246723			High	Not Found	High	High	Not Found	High	1		TGME49_269260	S8EY50	Uncharacterized protein	TGME49_269260
FALSE	High	Master Protein	TGME49_301430-t26_1-p1	transcript=TGME49_301430-t26_1 | gene=TGME49_301430 | organism=Toxoplasma_gondii_ME49 | gene_product=septum formation protein maf, putative | transcript_product=septum formation protein maf, putative | location=TGME49_chrIV:2473860-2476046(+) | protein_length=390 | sequence_SO=chromosome | SO=protein_coding | is_pseudo=false	0.002	FALSE	4.283	7	1	1	1	390	42.2	7.77	3.06	1	0	0													Not Found	Not Found	High	Not Found	Not Found	Not Found	1		TGME49_301430	A0A125YK88	Septum formation protein maf, putative	TGME49_301430
FALSE	High	Master Protein	TGME49_223620-t26_1-p1	transcript=TGME49_223620-t26_1 | gene=TGME49_223620 | organism=Toxoplasma_gondii_ME49 | gene_product=golgi SNARE, putative | transcript_product=golgi SNARE, putative | location=TGME49_chrX:3692588-3693382(+) | protein_length=264 | sequence_SO=chromosome | SO=protein_coding | is_pseudo=false	0.002	FALSE	4.281	11	1	2	1	264	29.1	9.03	2.43	1	0	0	0.435	0.937453	139.4	60.6		36.39	550635			145153	239389	314314	Peak Found	High	Not Found	High	Peak Found	Peak Found	1		TGME49_223620	A0A125YTL1	Golgi SNARE, putative	TGME49_223620
FALSE	High	Master Protein	TGME49_212310-t26_1-p1	transcript=TGME49_212310-t26_1 | gene=TGME49_212310 | organism=Toxoplasma_gondii_ME49 | gene_product=vacuolar ATP synthetase | transcript_product=vacuolar ATP synthetase | location=TGME49_chrX:3925691-3928163(-) | protein_length=157 | sequence_SO=chromosome | SO=protein_coding | is_pseudo=false	0.002	FALSE	4.269	11	1	1	1	157	16.8	9.45	2.48	1	0	0	100	2.1327e-16		200						268373			Not Found	Not Found	Not Found	High	Not Found	Not Found	1		TGME49_212310	S8ETZ0	V-type proton ATPase proteolipid subunit	TGME49_212310
FALSE	High	Master Protein	TGME49_272900-t26_1-p1	transcript=TGME49_272900-t26_1 | gene=TGME49_272900 | organism=Toxoplasma_gondii_ME49 | gene_product=DNA repair protein RAD51, putative | transcript_product=DNA repair protein RAD51, putative | location=TGME49_chrVIII:3719689-3722576(-) | protein_length=354 | sequence_SO=chromosome | SO=protein_coding | is_pseudo=false	0.002	FALSE	4.256	5	1	1	1	354	38.8	5.96	2.16	1	0	0	0.01	2.1327e-16	200		16.8			129300	164163				Not Found	Peak Found	High	Not Found	Not Found	Not Found	1		TGME49_272900	A0A125YQJ7	DNA repair protein RAD51 homolog	TGME49_272900
FALSE	High	Master Protein	TGME49_297830-t26_1-p1	transcript=TGME49_297830-t26_1 | gene=TGME49_297830 | organism=Toxoplasma_gondii_ME49 | gene_product=hypothetical protein | transcript_product=hypothetical protein | location=TGME49_chrII:2054259-2059679(-) | protein_length=1297 | sequence_SO=chromosome | SO=protein_coding | is_pseudo=false	0.002	FALSE	4.254	1	1	1	1	1297	138.7	5.48	3.17	1	0	0	0.444	0.949718	138.5	61.5	26.8	11.31		376732	552943	183380	202594	229594	Not Found	Peak Found	Peak Found	Peak Found	Peak Found	High	1		TGME49_297830	S8FEG9	Uncharacterized protein	TGME49_297830
FALSE	High	Master Protein	TGME49_304640-t26_1-p1	transcript=TGME49_304640-t26_1 | gene=TGME49_304640 | organism=Toxoplasma_gondii_ME49 | gene_product=hypothetical protein | transcript_product=hypothetical protein | location=TGME49_chrVIIa:579054-586871(-) | protein_length=1167 | sequence_SO=chromosome | SO=protein_coding | is_pseudo=false	0.002	FALSE	4.241	1	1	1	1	1167	125.9	9.48	2.28	1	0	0													Not Found	High	Not Found	Not Found	Not Found	Not Found	1		TGME49_304640	A0A125YTH9	Uncharacterized protein	TGME49_304640
FALSE	High	Master Protein	TGME49_208440-t26_1-p1	transcript=TGME49_208440-t26_1 | gene=TGME49_208440 | organism=Toxoplasma_gondii_ME49 | gene_product=hypothetical protein | transcript_product=hypothetical protein | location=TGME49_chrIb:710331-710948(+) | protein_length=205 | sequence_SO=chromosome | SO=protein_coding | is_pseudo=false	0.002	FALSE	4.24	5	1	7	1	205	22.3	10.37	17.5	1	0	0	0.655	0.982955	120.8	79.2	84.84	91.79	5.59707e+06	2.01231e+06	971426	3693035	1.31852e+06	460914	High	High	High	High	High	Peak Found	1		TGME49_208440	A0A125YPQ5	Uncharacterized protein	TGME49_208440
FALSE	High	Master Protein	TGME49_202740-t26_1-p1	transcript=TGME49_202740-t26_1 | gene=TGME49_202740 | organism=Toxoplasma_gondii_ME49 | gene_product=hypothetical protein | transcript_product=hypothetical protein | location=TGME49_chrVIIa:3063746-3069396(-) | protein_length=1096 | sequence_SO=chromosome | SO=protein_coding | is_pseudo=false	0.002	FALSE	4.233	4	3	3	3	1096	119.3	7.09	0	3	0	0	0.526	0.982955	131.1	68.9	34.03	8.28	1.42829e+06	2.57987e+06	2.93505e+06	1.19631e+06	1.35695e+06	1.40493e+06	Peak Found	Peak Found	High	High	Peak Found	Peak Found	1		TGME49_202740	S8GNQ5	tRNA pseudouridine(55) synthase (EC 5.4.99.25)	TGME49_202740
FALSE	High	Master Protein	TGME49_277880-t26_1-p1	transcript=TGME49_277880-t26_1 | gene=TGME49_277880 | organism=Toxoplasma_gondii_ME49 | gene_product=hypothetical protein | transcript_product=hypothetical protein | location=TGME49_chrXII:6456303-6457403(-) | protein_length=366 | sequence_SO=chromosome | SO=protein_coding | is_pseudo=false	0.002	FALSE	4.218	3	1	7	1	366	39.4	11.4	11.69	1	0	0	0.556	0.998881	128.5	71.5	26.74	16.99	967689	556880	784684	577990	435258	436279	High	High	High	High	High	High	1		TGME49_277880	S8EPY4	Uncharacterized protein	TGME49_277880
FALSE	High	Master Protein	TGME49_304770-t26_1-p1	transcript=TGME49_304770-t26_1 | gene=TGME49_304770 | organism=Toxoplasma_gondii_ME49 | gene_product=ubiquitin-conjugating enzyme subfamily protein | transcript_product=ubiquitin-conjugating enzyme subfamily protein | location=TGME49_chrVIIa:702859-705262(-) | protein_length=155 | sequence_SO=chromosome | SO=protein_coding | is_pseudo=false	0.002	FALSE	4.21	17	1	1	1	155	17.6	5.9	3.02	1	0	0	0.441	0.937453	138.8	61.2	26.04	50.2	677527	409196	668290	427265	203388		Peak Found	Peak Found	High	Peak Found	Peak Found	Not Found	1		TGME49_304770	A0A125YYP2	Ubiquitin-conjugating enzyme subfamily protein (EC 6.3.2.19)	TGME49_304770
FALSE	High	Master Protein	TGME49_254540-t26_1-p1	transcript=TGME49_254540-t26_1 | gene=TGME49_254540 | organism=Toxoplasma_gondii_ME49 | gene_product=CDP-alcohol phosphatidyltransferase superfamily protein | transcript_product=CDP-alcohol phosphatidyltransferase superfamily protein | location=TGME49_chrIII:1818056-1821184(-) | protein_length=1042 | sequence_SO=chromosome | SO=protein_coding | is_pseudo=false	0.002	FALSE	4.203	2	1	1	1	1042	110.7	10.15	2.47	1	0	0	0.425	0.948435	140.3	59.7	38.34	10.61	276827	128465	285629	117741	105126	130100	Peak Found	Peak Found	High	Peak Found	Peak Found	Peak Found	1		TGME49_254540	S8F778	CDP-alcohol phosphatidyltransferase superfamily protein (EC 2.7.8.5)	TGME49_254540
FALSE	High	Master Protein	TGME49_289250-t26_1-p1	transcript=TGME49_289250-t26_1 | gene=TGME49_289250 | organism=Toxoplasma_gondii_ME49 | gene_product=cyclophilin, putative | transcript_product=cyclophilin, putative | location=TGME49_chrIX:3114094-3116737(+) | protein_length=165 | sequence_SO=chromosome | SO=protein_coding | is_pseudo=false	0.002	FALSE	4.201	8	1	3	1	165	18.4	7.37	4.37	1	0	0	0.333	0.672077	150.1	49.9	48.69	40.03	632924	1.61042e+06	1.93651e+06	240268	535547	561581	Peak Found	Peak Found	Peak Found	Peak Found	High	Peak Found	1		TGME49_289250	A0A125YZ79	Peptidyl-prolyl cis-trans isomerase (PPIase) (EC 5.2.1.8)	TGME49_289250
FALSE	High	Master Protein	TGME49_223570-t26_1-p1	transcript=TGME49_223570-t26_1 | gene=TGME49_223570 | organism=Toxoplasma_gondii_ME49 | gene_product=hypothetical protein | transcript_product=hypothetical protein | location=TGME49_chrX:3730572-3736274(-) | protein_length=830 | sequence_SO=chromosome | SO=protein_coding | is_pseudo=false	0.002	FALSE	4.196	1	1	1	1	830	85.1	8.25	2.26	1	0	0	0.802	0.942831	111	89	39.6		109106		193963		116647		Peak Found	Not Found	High	Not Found	Peak Found	Not Found	1		TGME49_223570	S8EX03	C2H2-type domain-containing protein	TGME49_223570
FALSE	High	Master Protein	TGME49_230570-t26_1-p1	transcript=TGME49_230570-t26_1 | gene=TGME49_230570 | organism=Toxoplasma_gondii_ME49 | gene_product=transporter, major facilitator family protein | transcript_product=transporter, major facilitator family protein | location=TGME49_chrVIII:862449-870420(-) | protein_length=1202 | sequence_SO=chromosome | SO=protein_coding | is_pseudo=false	0.002	FALSE	4.184	3	1	2	1	1202	128.5	5.45	5.37	1	0	0	1.858	0.273097	70	130		14.26			84648.8	142110		173972	Not Found	Not Found	Peak Found	Peak Found	Not Found	High	1		TGME49_230570	S8F2Z7	Transporter, major facilitator family protein	TGME49_230570
FALSE	High	Master Protein	TGME49_228070-t26_1-p1	transcript=TGME49_228070-t26_1 | gene=TGME49_228070 | organism=Toxoplasma_gondii_ME49 | gene_product=hypothetical protein | transcript_product=hypothetical protein | location=TGME49_chrX:609073-639378(+) | protein_length=4084 | sequence_SO=chromosome | SO=protein_coding | is_pseudo=false	0.002	FALSE	4.182	1	2	2	2	4084	441.3	6.93	2.13	2	0	0													Not Found	High	Not Found	Not Found	Not Found	High	1		TGME49_228070	S8G6G0	C2H2-type domain-containing protein	TGME49_228070
FALSE	High	Master Protein	TGME49_230820-t26_1-p1	transcript=TGME49_230820-t26_1 | gene=TGME49_230820 | organism=Toxoplasma_gondii_ME49 | gene_product=hypothetical protein | transcript_product=hypothetical protein | location=TGME49_chrVIII:1003387-1005153(+) | protein_length=524 | sequence_SO=chromosome | SO=protein_coding | is_pseudo=false	0.002	FALSE	4.181	2	1	1	1	524	58.2	6.48	2.41	1	0	0	0.571	0.998881	127.3	72.7	11.67	22.91	697517	876829	834382	367173	476085	585370	Peak Found	High	Peak Found	Peak Found	Peak Found	Peak Found	1		TGME49_230820	A0A125YX93	Uncharacterized protein	TGME49_230820
FALSE	High	Master Protein	TGME49_263560-t26_1-p1	transcript=TGME49_263560-t26_1 | gene=TGME49_263560 | organism=Toxoplasma_gondii_ME49 | gene_product=hypothetical protein | transcript_product=hypothetical protein | location=TGME49_chrVIIb:476900-481566(-) | protein_length=544 | sequence_SO=chromosome | SO=protein_coding | is_pseudo=false	0.002	FALSE	4.176	3	1	2	1	544	61.3	4.91	1.74	1	0	0													High	Not Found	High	Not Found	Not Found	Not Found	1		TGME49_263560	A0A125YKK6	Uncharacterized protein	TGME49_263560
FALSE	High	Master Protein	TGME49_219270-t26_1-p1	transcript=TGME49_219270-t26_1 | gene=TGME49_219270 | organism=Toxoplasma_gondii_ME49 | gene_product=multi-pass transmembrane protein | transcript_product=multi-pass transmembrane protein | location=TGME49_chrXII:1010292-1011861(+) | protein_length=389 | sequence_SO=chromosome | SO=protein_coding | is_pseudo=false	0.002	FALSE	4.171	11	1	2	1	389	43	4.94	2.52	1	0	0													High	Not Found	Not Found	High	Not Found	Not Found	1		TGME49_219270	A0A125YRY4	Multi-pass transmembrane protein	TGME49_219270
FALSE	High	Master Protein	TGME49_222410-t26_1-p1	transcript=TGME49_222410-t26_1 | gene=TGME49_222410 | organism=Toxoplasma_gondii_ME49 | gene_product=hypothetical protein | transcript_product=hypothetical protein | location=TGME49_chrII:1123132-1132980(+) | protein_length=709 | sequence_SO=chromosome | SO=protein_coding | is_pseudo=false	0.002	FALSE	4.167	1	1	1	1	709	77.5	7.88	2.35	1	0	0	1.753	0.43821	72.6	127.4	53.84	99.29	36173.1		16225	101507	17768.3		Peak Found	Not Found	Peak Found	High	Peak Found	Not Found	1		TGME49_222410	A0A125YYE1	Uncharacterized protein	TGME49_222410
FALSE	High	Master Protein	TGME49_225560-t26_1-p1	transcript=TGME49_225560-t26_1 | gene=TGME49_225560 | organism=Toxoplasma_gondii_ME49 | gene_product=hypothetical protein | transcript_product=hypothetical protein | location=TGME49_chrX:2152763-2158857(-) | protein_length=1116 | sequence_SO=chromosome | SO=protein_coding | is_pseudo=false	0.002	FALSE	4.164	1	1	2	1	1116	124	6.71	4.88	1	0	0													High	Not Found	High	Not Found	Not Found	Not Found	1		TGME49_225560	S8G5U2	Uncharacterized protein	TGME49_225560
FALSE	High	Master Protein	TGME49_226240-t26_1-p1	transcript=TGME49_226240-t26_1 | gene=TGME49_226240 | organism=Toxoplasma_gondii_ME49 | gene_product=bud site selection protein, putative | transcript_product=bud site selection protein, putative | location=TGME49_chrX:1773819-1775473(-) | protein_length=198 | sequence_SO=chromosome | SO=protein_coding | is_pseudo=false	0.002	FALSE	4.162	7	1	1	1	198	23.2	10.11	2.93	1	0	0	1.108	0.626688	94.9	105.1	29.44	25.74	221585	402977	378515	257084	419269	421137	Peak Found	High	Peak Found	Peak Found	Peak Found	Peak Found	1		TGME49_226240	S8F0W2	Bud site selection protein, putative	TGME49_226240
FALSE	High	Master Protein	TGME49_217430-t26_1-p1	transcript=TGME49_217430-t26_1 | gene=TGME49_217430 | organism=Toxoplasma_gondii_ME49 | gene_product=protease inhibitor PI1 | transcript_product=protease inhibitor PI1 | location=TGME49_chrXII:1832539-1834934(-) | protein_length=439 | sequence_SO=chromosome | SO=protein_coding | is_pseudo=false	0.002	FALSE	4.157	2	1	2	1	439	47.8	5.11	5.23	1	0	0	0.205	0.233324	166	34	11.38	4.93	410908	389491	482446	87032.3	81167.4		High	High	Peak Found	Peak Found	Peak Found	Not Found	1		TGME49_217430	A0A125YSW9	Protease inhibitor PI1	PI1 TGME49_217430
FALSE	High	Master Protein	TGME49_309590-t26_1-p1	transcript=TGME49_309590-t26_1 | gene=TGME49_309590 | organism=Toxoplasma_gondii_ME49 | gene_product=rhoptry protein ROP1 | transcript_product=rhoptry protein ROP1 | location=TGME49_chrXI:746156-747496(+) | protein_length=446 | sequence_SO=chromosome | SO=protein_coding | is_pseudo=false	0.002	FALSE	4.154	4	2	6	2	446	48	5.25	8.03	2	0	0	0.353	0.616988	147.9	52.1	71.46	71.55	5.02309e+06	1.49492e+07	4.6063e+06	278984	2.2343e+06	1.77112e+06	High	High	High	Peak Found	High	High	1		TGME49_309590	A0A125YP48	Rhoptry protein ROP1	ROP1 TGME49_309590
FALSE	High	Master Protein	TGME49_314720-t26_1-p1	transcript=TGME49_314720-t26_1 | gene=TGME49_314720 | organism=Toxoplasma_gondii_ME49 | gene_product=Sedlin, N-terminal region protein, putative | transcript_product=Sedlin, N-terminal region protein, putative | location=TGME49_chrXI:4243862-4246389(+) | protein_length=163 | sequence_SO=chromosome | SO=protein_coding | is_pseudo=false	0.002	FALSE	4.152	7	1	5	1	163	18	4.98	10.81	1	0	0	0.422	0.892143	140.6	59.4	29.1	4.92	1.02892e+06	1.83912e+06	1.77506e+06	776386		724225	High	High	High	High	Not Found	Peak Found	1	Met-loss+Acetyl [N-Term]	TGME49_314720	A0A125YYL8	Sedlin, N-terminal region protein, putative	TGME49_314720
FALSE	High	Master Protein	TGME49_247320-t26_1-p1	transcript=TGME49_247320-t26_1 | gene=TGME49_247320 | organism=Toxoplasma_gondii_ME49 | gene_product=hypothetical protein | transcript_product=hypothetical protein | location=TGME49_chrXII:3251201-3253841(-) | protein_length=614 | sequence_SO=chromosome | SO=protein_coding | is_pseudo=false	0.002	FALSE	4.146	2	1	1	1	614	69.8	9.73	2.13	1	0	0	1.42	0.590847	82.6	117.4	93.5	52.32	44777.5	68575.1	253807	97393	31351.2	106570	Peak Found	Peak Found	High	Peak Found	Peak Found	Peak Found	1		TGME49_247320	S8ENM0	SLBP_RNA_bind domain-containing protein	TGME49_247320
FALSE	High	Master Protein	TGME49_265520-t26_1-p1	transcript=TGME49_265520-t26_1 | gene=TGME49_265520 | organism=Toxoplasma_gondii_ME49 | gene_product=hypothetical protein | transcript_product=hypothetical protein | location=TGME49_chrIX:1504283-1512608(+) | protein_length=512 | sequence_SO=chromosome | SO=protein_coding | is_pseudo=false	0.002	FALSE	4.137	2	1	4	1	512	56.6	5.73	10.75	1	0	0	1.01	0.591193	99.5	100.5	63.3	65.14	6.62293e+06	2.14007e+06	2.75459e+06	4.57885e+06		1.69093e+06	High	Peak Found	High	Peak Found	High	High	1		TGME49_265520	S8EW85	Uncharacterized protein	TGME49_265520
FALSE	High	Master Protein	TGME49_238380-t26_1-p1	transcript=TGME49_238380-t26_1 | gene=TGME49_238380 | organism=Toxoplasma_gondii_ME49 | gene_product=hypothetical protein | transcript_product=hypothetical protein | location=TGME49_chrVI:171554-177119(+) | protein_length=880 | sequence_SO=chromosome | SO=protein_coding | is_pseudo=false	0.002	FALSE	4.136	1	1	1	1	880	96.5	9.73	2.58	1	0	0	1.927	0.0207211	68.3	131.7	23.99	39.5	1.65045e+07	2.58553e+07	2.61141e+07	23728124	5.57028e+07	4.98354e+07	Peak Found	High	Peak Found	Peak Found	Peak Found	Peak Found	1		TGME49_238380	A0A125YKM9	Uncharacterized protein	TGME49_238380
FALSE	High	Master Protein	TGME49_202790-t26_1-p1	transcript=TGME49_202790-t26_1 | gene=TGME49_202790 | organism=Toxoplasma_gondii_ME49 | gene_product=dihydrouridine synthase (dus) protein | transcript_product=dihydrouridine synthase (dus) protein | location=TGME49_chrVIIa:3025427-3031763(-) | protein_length=540 | sequence_SO=chromosome | SO=protein_coding | is_pseudo=false	0.002	FALSE	4.119	4	1	1	1	540	60.8	6.05	3.11	1	0	0	0.758	0.955132	113.8	86.2	14.58		180293		146587		123182		Peak Found	Not Found	High	Not Found	Peak Found	Not Found	1		TGME49_202790	S8GNQ0	Dihydrouridine synthase (Dus) protein	TGME49_202790
FALSE	High	Master Protein	TGME49_237240-t26_1-p1	transcript=TGME49_237240-t26_1 | gene=TGME49_237240 | organism=Toxoplasma_gondii_ME49 | gene_product=hypothetical protein | transcript_product=hypothetical protein | location=TGME49_chrX:5803196-5806926(-) | protein_length=214 | sequence_SO=chromosome | SO=protein_coding | is_pseudo=false	0.002	FALSE	4.113	6	1	2	1	214	23.5	5.25	1.88	1	0	0	0.471	0.980093	136	64	47.56	23.24	264517	148333	408198		147073	105554	Peak Found	Peak Found	High	Not Found	Peak Found	High	1		TGME49_237240	S8GDU7	Uncharacterized protein	TGME49_237240
FALSE	High	Master Protein	TGME49_225470-t26_1-p1	transcript=TGME49_225470-t26_1 | gene=TGME49_225470 | organism=Toxoplasma_gondii_ME49 | gene_product=peptide methionine sulfoxide reductase | transcript_product=peptide methionine sulfoxide reductase | location=TGME49_chrX:2222866-2223973(+) | protein_length=269 | sequence_SO=chromosome | SO=protein_coding | is_pseudo=false	0.002	FALSE	4.104	7	1	1	1	269	30.4	8.75	2.9	1	0	0	0.556	0.997106	128.6	71.4	30.41	62.12	471636	567636	838649	65783.5	316933	315428	Peak Found	Peak Found	Peak Found	Peak Found	Peak Found	High	1		TGME49_225470	A0A125YIM7	Peptide-methionine (S)-S-oxide reductase (EC 1.8.4.11)	TGME49_225470
FALSE	High	Master Protein	TGME49_217000-t26_1-p1	transcript=TGME49_217000-t26_1 | gene=TGME49_217000 | organism=Toxoplasma_gondii_ME49 | gene_product=hypothetical protein | transcript_product=hypothetical protein | location=TGME49_chrXI:5730625-5734094(+) | protein_length=696 | sequence_SO=chromosome | SO=protein_coding | is_pseudo=false	0.002	FALSE	4.099	3	1	2	1	696	75.8	8.31	5.73	1	0	0	0.58	0.998883	126.6	73.4	95.08	47.56	329946		1.68386e+06	329297	432488	800441	Peak Found	Not Found	High	Peak Found	Peak Found	High	1		TGME49_217000	A0A125YLH8	Uncharacterized protein	TGME49_217000
FALSE	High	Master Protein	TGME49_248840-t26_1-p1	transcript=TGME49_248840-t26_1 | gene=TGME49_248840 | organism=Toxoplasma_gondii_ME49 | gene_product=transporter, major facilitator family protein | transcript_product=transporter, major facilitator family protein | location=TGME49_chrXII:4216087-4219902(-) | protein_length=757 | sequence_SO=chromosome | SO=protein_coding | is_pseudo=false	0.002	FALSE	4.091	1	1	3	1	757	79.9	8.02	4.19	1	0	0	0.459	0.973786	137.1	62.9	19.71	12.3	346453	231776	298742		125660	149600	High	Peak Found	Peak Found	Not Found	Peak Found	Peak Found	1		TGME49_248840	A0A125YV81	Transporter, major facilitator family protein	TGME49_248840
FALSE	High	Master Protein	TGME49_283590-t26_1-p1	transcript=TGME49_283590-t26_1 | gene=TGME49_283590 | organism=Toxoplasma_gondii_ME49 | gene_product=NLI interacting factor family phosphatase | transcript_product=NLI interacting factor family phosphatase | location=TGME49_chrV:3064343-3068841(+) | protein_length=500 | sequence_SO=chromosome | SO=protein_coding | is_pseudo=false	0.002	FALSE	4.09	3	1	1	1	500	54.1	8.24	2.78	1	0	0	0.611	0.986681	124.2	75.8	4.97	2.19	289715	262741	272396	166556	160225	166352	Peak Found	High	Peak Found	Peak Found	Peak Found	Peak Found	1		TGME49_283590	S8FBC6	Mitochondrial import inner membrane translocase subunit TIM50	TGME49_283590
FALSE	High	Master Protein	TGME49_318760-t26_1-p1	transcript=TGME49_318760-t26_1 | gene=TGME49_318760 | organism=Toxoplasma_gondii_ME49 | gene_product=hypothetical protein | transcript_product=hypothetical protein | location=TGME49_chrIV:1104263-1107735(-) | protein_length=318 | sequence_SO=chromosome | SO=protein_coding | is_pseudo=false	0.002	FALSE	4.088	6	1	2	1	318	36.3	6.15	2.64	1	0	0	0.676	0.982955	119.4	80.6		23.24		137157		64922.9	92657.7	104461	Not Found	Peak Found	Not Found	Peak Found	High	High	1		TGME49_318760	A0A125YHP8	Uncharacterized protein	TGME49_318760
FALSE	High	Master Protein	TGME49_253690-t26_1-p1	transcript=TGME49_253690-t26_1 | gene=TGME49_253690 | organism=Toxoplasma_gondii_ME49 | gene_product=hypothetical protein | transcript_product=hypothetical protein | location=TGME49_chrIII:1101898-1102641(+) | protein_length=119 | sequence_SO=chromosome | SO=protein_coding | is_pseudo=false	0.002	FALSE	4.083	27	1	4	1	119	12.3	6.06	4.72	1	0	0	0.751	0.942831	114.2	85.8	105.02	44.22	850786	219169	91465.2		227595	119177	High	Peak Found	Peak Found	Not Found	High	High	1		TGME49_253690	A0A125YUU8	Uncharacterized protein	TGME49_253690
FALSE	High	Master Protein	TGME49_209985-t26_1-p1	transcript=TGME49_209985-t26_1 | gene=TGME49_209985 | organism=Toxoplasma_gondii_ME49 | gene_product=cAMP-dependent protein kinase | transcript_product=cAMP-dependent protein kinase | location=TGME49_chrIb:1612770-1614485(-) | protein_length=571 | sequence_SO=chromosome | SO=protein_coding | is_pseudo=false	0.002	FALSE	4.077	3	1	1	1	571	61.8	8.76	2.73	1	0	0	0.768	0.955132	113.1	86.9	38.13	56.42	90855.4	193116	125330	76143.8	96273.7	209334	Peak Found	Peak Found	Peak Found	Peak Found	Peak Found	High	1		TGME49_209985	S8GK81	cAMP-dependent protein kinase (EC 2.7.11.11)	TGME49_209985
FALSE	High	Master Protein	TGME49_234980-t26_1-p1	transcript=TGME49_234980-t26_1 | gene=TGME49_234980 | organism=Toxoplasma_gondii_ME49 | gene_product=hypothetical protein | transcript_product=hypothetical protein | location=TGME49_chrX:4579516-4582168(-) | protein_length=760 | sequence_SO=chromosome | SO=protein_coding | is_pseudo=false	0.002	FALSE	4.048	3	1	2	1	760	81.3	7.01	5.11	1	0	0	0.665	0.982955	120.1	79.9	23.2	5.62	107140	167292	164425	109406	104083	116414	Peak Found	Peak Found	Peak Found	Peak Found	High	High	1		TGME49_234980	S8EZZ0	Uncharacterized protein	TGME49_234980
FALSE	High	Master Protein	TGME49_246940-t26_1-p1	transcript=TGME49_246940-t26_1 | gene=TGME49_246940 | organism=Toxoplasma_gondii_ME49 | gene_product=hypothetical protein | transcript_product=hypothetical protein | location=TGME49_chrXII:3027111-3028292(+) | protein_length=393 | sequence_SO=chromosome | SO=protein_coding | is_pseudo=false	0.002	FALSE	4.042	3	1	4	1	393	44.4	4.73	4.2	1	0	0	0.377	0.868635	145.2	54.8	37.39	42.73	608816	516902	271862	97397.5	249898	194936	High	Peak Found	High	Peak Found	High	High	1		TGME49_246940	A0A125YH80	Uncharacterized protein	TGME49_246940
FALSE	High	Master Protein	TGME49_237200-t26_1-p1	transcript=TGME49_237200-t26_1 | gene=TGME49_237200 | organism=Toxoplasma_gondii_ME49 | gene_product=sphingolipid delta 4 desaturase/c-4 hydroxylase protein des2 family protein | transcript_product=sphingolipid delta 4 desaturase/c-4 hydroxylase protein des2 family protein | location=TGME49_chrX:5778677-5779951(-) | protein_length=424 | sequence_SO=chromosome | SO=protein_coding | is_pseudo=false	0.002	FALSE	4.031	4	1	2	1	424	48.3	6.57	4.36	1	0	0	0.644	0.976725	121.7	78.3	59	27.6	327950	84909.8	370426	318556	211106	196173	High	Peak Found	Peak Found	High	Peak Found	Peak Found	1	Met-loss [N-Term]	TGME49_237200	S8EW61	Sphingolipid 4-desaturase (EC 1.14.19.17)	TGME49_237200
FALSE	High	Master Protein	TGME49_213550-t26_1-p1	transcript=TGME49_213550-t26_1 | gene=TGME49_213550 | organism=Toxoplasma_gondii_ME49 | gene_product=DHHC zinc finger domain-containing protein | transcript_product=DHHC zinc finger domain-containing protein | location=TGME49_chrV:1131727-1142378(-) | protein_length=1362 | sequence_SO=chromosome | SO=protein_coding | is_pseudo=false	0.002	FALSE	4.022	1	1	2	1	1362	146.2	6.52	1.88	1	0	0													Not Found	Not Found	Not Found	High	Not Found	Not Found	1		TGME49_213550	S8F5W6	DHHC zinc finger domain-containing protein	TGME49_213550
FALSE	High	Master Protein	TGME49_216630-t26_1-p1	transcript=TGME49_216630-t26_1 | gene=TGME49_216630 | organism=Toxoplasma_gondii_ME49 | gene_product=trigger factor protein, putative | transcript_product=trigger factor protein, putative | location=TGME49_chrXI:5993493-6002704(-) | protein_length=1031 | sequence_SO=chromosome | SO=protein_coding | is_pseudo=false	0.002	FALSE	4.014	2	1	1	1	1031	113.2	6.6	1.98	1	0	0	0.01	2.1327e-16	200		43.65		183412	75695.1	196500				Peak Found	Peak Found	High	Not Found	Not Found	Not Found	1		TGME49_216630	S8EQA6	Peptidylprolyl isomerase (EC 5.2.1.8)	TGME49_216630
FALSE	High	Master Protein	TGME49_300290-t26_1-p1	transcript=TGME49_300290-t26_1 | gene=TGME49_300290 | organism=Toxoplasma_gondii_ME49 | gene_product=SNARE domain-containing protein | transcript_product=SNARE domain-containing protein | location=TGME49_chrXII:106199-107960(+) | protein_length=226 | sequence_SO=chromosome | SO=protein_coding | is_pseudo=false	0.002	FALSE	4.012	8	1	5	1	226	25.2	5.77	13.24	1	0	0	0.235	0.181909	161.9	38.1	56.87	20.3	2.52725e+06	705312	2.82923e+06	594788	498481	745360	High	High	High	Peak Found	High	High	1		TGME49_300290	S8GAU7	SNARE domain-containing protein	TGME49_300290
FALSE	High	Master Protein	TGME49_212950-t26_1-p1	transcript=TGME49_212950-t26_1 | gene=TGME49_212950 | organism=Toxoplasma_gondii_ME49 | gene_product=ADP-ribosylation factor family protein 2, putative | transcript_product=ADP-ribosylation factor family protein 2, putative | location=TGME49_chrV:721755-724602(+) | protein_length=185 | sequence_SO=chromosome | SO=protein_coding | is_pseudo=false	0.002	FALSE	3.992	8	1	2	1	185	21	6.8	5.89	1	0	0	1.145	0.589339	93.2	106.8	16.6	21.95	168646		213504	309041	217261	213429	Peak Found	Not Found	High	Peak Found	High	Peak Found	1		TGME49_212950	A0A125YQC2	ADP-ribosylation factor family protein 2, putative	TGME49_212950
FALSE	High	Master Protein	TGME49_246450-t26_1-p1	transcript=TGME49_246450-t26_1 | gene=TGME49_246450 | organism=Toxoplasma_gondii_ME49 | gene_product=hypothetical protein | transcript_product=hypothetical protein | location=TGME49_chrXII:2779110-2783691(-) | protein_length=251 | sequence_SO=chromosome | SO=protein_coding | is_pseudo=false	0.002	FALSE	3.978	4	1	2	1	251	27.8	5.26	3.83	1	0	0	0.543	0.997106	129.6	70.4	44.37	41.11	250480	92890.2	206390	191760	89208.5	111992	Peak Found	Peak Found	High	Peak Found	Peak Found	Peak Found	1		TGME49_246450	A0A125YYV9	Uncharacterized protein	TGME49_246450
FALSE	High	Master Protein	TGME49_212820-t26_1-p1	transcript=TGME49_212820-t26_1 | gene=TGME49_212820 | organism=Toxoplasma_gondii_ME49 | gene_product=ubiquitin family protein | transcript_product=ubiquitin family protein | location=TGME49_chrV:633282-639366(+) | protein_length=1158 | sequence_SO=chromosome | SO=protein_coding | is_pseudo=false	0.002	FALSE	3.972	1	1	1	1	1158	118.9	5.29	2.51	1	0	0	1.797	0.287647	71.5	128.5	79.01		302227	77726.7	94706.1	170206			High	Peak Found	Peak Found	Peak Found	Not Found	Not Found	1		TGME49_212820	S8GH27	Ubiquitin family protein	TGME49_212820
FALSE	High	Master Protein	TGME49_257370-t26_1-p1	transcript=TGME49_257370-t26_1 | gene=TGME49_257370 | organism=Toxoplasma_gondii_ME49 | gene_product=hypothetical protein | transcript_product=hypothetical protein | location=TGME49_chrVIIb:4087544-4093726(+) | protein_length=1116 | sequence_SO=chromosome | SO=protein_coding | is_pseudo=false	0.002	FALSE	3.968	2	1	1	1	1116	121.9	9.35	2.23	1	0	0													Not Found	Not Found	High	Not Found	Not Found	Not Found	1		TGME49_257370	A0A125YUP8	Uncharacterized protein	TGME49_257370
FALSE	High	Master Protein	TGME49_290570-t26_1-p1	transcript=TGME49_290570-t26_1 | gene=TGME49_290570 | organism=Toxoplasma_gondii_ME49 | gene_product=hypothetical protein | transcript_product=hypothetical protein | location=TGME49_chrIX:3732919-3733413(-) | protein_length=164 | sequence_SO=chromosome | SO=protein_coding | is_pseudo=false	0.002	FALSE	3.965	8	1	3	1	164	18.1	7.46	9.83	1	0	0	0.343	0.739582	148.9	51.1	27.57	47.76	475931	498165	762843		243135	120378	Peak Found	High	High	Not Found	High	Peak Found	1		TGME49_290570	S8EX47	Uncharacterized protein	TGME49_290570
FALSE	High	Master Protein	TGME49_310390-t26_1-p1	transcript=TGME49_310390-t26_1 | gene=TGME49_310390 | organism=Toxoplasma_gondii_ME49 | gene_product=hypothetical protein | transcript_product=hypothetical protein | location=TGME49_chrXI:1313470-1317332(-) | protein_length=282 | sequence_SO=chromosome | SO=protein_coding | is_pseudo=false	0.002	FALSE	3.959	6	1	3	1	282	30.8	8.19	2.87	1	0	0	0.441	0.962683	138.8	61.2	9.49		265007		231683		109150		High	High	Peak Found	Not Found	High	Not Found	1		TGME49_310390	A0A125YYA3	Uncharacterized protein	TGME49_310390
FALSE	High	Master Protein	TGME49_246990-t26_1-p1	transcript=TGME49_246990-t26_1 | gene=TGME49_246990 | organism=Toxoplasma_gondii_ME49 | gene_product=hypothetical protein | transcript_product=hypothetical protein | location=TGME49_chrXII:3075581-3081311(+) | protein_length=544 | sequence_SO=chromosome | SO=protein_coding | is_pseudo=false	0.002	FALSE	3.959	3	1	1	1	544	58.6	10.04	2.37	1	0	0	0.143	0.0280074	174.9	25.1	122.89		4.55381e+06	319238				172996	Peak Found	High	Not Found	Not Found	Not Found	Peak Found	1		TGME49_246990	S8G9E8	Uncharacterized protein	TGME49_246990
FALSE	High	Master Protein	TGME49_265360-t26_1-p1	transcript=TGME49_265360-t26_1 | gene=TGME49_265360 | organism=Toxoplasma_gondii_ME49 | gene_product=hypothetical protein | transcript_product=hypothetical protein | location=TGME49_chrIX:1607707-1610076(+) | protein_length=516 | sequence_SO=chromosome | SO=protein_coding | is_pseudo=false	0.002	FALSE	3.958	3	1	3	1	516	57.8	8.95	1.74	1	0	0	0.762	0.952399	113.5	86.5	19.02	1.81	215707	165026	151728		127419	124194	High	Peak Found	High	Not Found	Peak Found	High	1		TGME49_265360	S8EZA3	Uncharacterized protein	TGME49_265360
FALSE	High	Master Protein	TGME49_285720-t26_1-p1	transcript=TGME49_285720-t26_1 | gene=TGME49_285720 | organism=Toxoplasma_gondii_ME49 | gene_product=ATP binding protein, putative | transcript_product=ATP binding protein, putative | location=TGME49_chrV:2272001-2274025(-) | protein_length=431 | sequence_SO=chromosome | SO=protein_coding | is_pseudo=false	0.002	FALSE	3.949	3	1	6	1	431	45.7	5.36	17.22	1	0	0	0.62	0.996282	123.4	76.6	30.2	21.75	2.85344e+06	1.69568e+06	1.80396e+06	1.55262e+06	1.05656e+06	1.11883e+06	High	High	Peak Found	High	High	High	1		TGME49_285720	S8GGU9	GPN-loop GTPase (EC 3.6.5.-)	TGME49_285720
FALSE	High	Master Protein	TGME49_258480-t26_1-p1	transcript=TGME49_258480-t26_1 | gene=TGME49_258480 | organism=Toxoplasma_gondii_ME49 | gene_product=hypothetical protein | transcript_product=hypothetical protein | location=TGME49_chrVIIb:3393586-3402507(-) | protein_length=1651 | sequence_SO=chromosome | SO=protein_coding | is_pseudo=false	0.002	FALSE	3.948	1	2	2	2	1651	183.6	6.14	2.25	2	0	0													Not Found	Not Found	High	Not Found	Not Found	High	1		TGME49_258480	S8GLE9	Uncharacterized protein	TGME49_258480
FALSE	High	Master Protein	TGME49_310960-t26_1-p1	transcript=TGME49_310960-t26_1 | gene=TGME49_310960 | organism=Toxoplasma_gondii_ME49 | gene_product=vacuolar atp synthase subunit f, putative | transcript_product=vacuolar atp synthase subunit f, putative | location=TGME49_chrXI:1693543-1696849(-) | protein_length=195 | sequence_SO=chromosome | SO=protein_coding | is_pseudo=false	0.002	FALSE	3.946	6	1	4	1	195	21.6	8.44	7.18	1	0	0	0.39	0.845226	143.8	56.2	87.01	59.52	398536	1.63592e+06	3.68088e+06	203936	638586	876425	Peak Found	High	High	Peak Found	Peak Found	High	1		TGME49_310960	A0A125YI40	Vacuolar atp synthase subunit f, putative	TGME49_310960
FALSE	High	Master Protein	TGME49_278750-t26_1-p1	transcript=TGME49_278750-t26_1 | gene=TGME49_278750 | organism=Toxoplasma_gondii_ME49 | gene_product=AT hook motif domain-containing protein | transcript_product=AT hook motif domain-containing protein | location=TGME49_chrXII:5904153-5905952(+) | protein_length=599 | sequence_SO=chromosome | SO=protein_coding | is_pseudo=false	0.002	FALSE	3.945	14	1	1	1	599	65	9.7	0	1	0	0	100	2.1327e-16		200							228069		Not Found	Not Found	Not Found	Not Found	High	Not Found	1		TGME49_278750	S8ESJ7	AT hook motif domain-containing protein	TGME49_278750
FALSE	High	Master Protein	TGME49_293240-t26_1-p1	transcript=TGME49_293240-t26_1 | gene=TGME49_293240 | organism=Toxoplasma_gondii_ME49 | gene_product=triacylglycerol lipase | transcript_product=triacylglycerol lipase | location=TGME49_chrIa:186967-190826(+) | protein_length=1106 | sequence_SO=chromosome | SO=protein_coding | is_pseudo=false	0.002	FALSE	3.943	1	1	4	1	1106	118.5	7.47	6.01	1	0	0	0.42	0.948313	140.8	59.2	13.46	23.38	292041	250196	328241	89588.1	144903	122667	High	Peak Found	High	High	Peak Found	High	1		TGME49_293240	A0A125YUY3	Triacylglycerol lipase (EC 3.1.1.3)	TGME49_293240
FALSE	High	Master Protein	TGME49_244870-t26_1-p1	transcript=TGME49_244870-t26_1 | gene=TGME49_244870 | organism=Toxoplasma_gondii_ME49 | gene_product=quinone oxidoreductase, putative | transcript_product=quinone oxidoreductase, putative | location=TGME49_chrVI:3546552-3552387(+) | protein_length=407 | sequence_SO=chromosome | SO=protein_coding | is_pseudo=false	0.002	FALSE	3.925	4	1	1	1	407	43.3	8.38	2.04	1	0	0	0.467	0.976725	136.4	63.6	29.49	13.21		226099	345262		143200	118725	Not Found	Peak Found	Peak Found	Not Found	Peak Found	High	1		TGME49_244870	S8GFI4	Quinone oxidoreductase, putative (EC 1.6.5.5)	TGME49_244870
FALSE	High	Master Protein	TGME49_254610-t26_1-p1	transcript=TGME49_254610-t26_1 | gene=TGME49_254610 | organism=Toxoplasma_gondii_ME49 | gene_product=Tim10/DDP family zinc finger superfamily protein | transcript_product=Tim10/DDP family zinc finger superfamily protein | location=TGME49_chrIII:1857467-1858875(-) | protein_length=91 | sequence_SO=chromosome | SO=protein_coding | is_pseudo=false	0.002	FALSE	3.92	14	1	2	1	91	10.2	5.4	4.07	1	0	0	0.463	0.974655	136.7	63.3	58.52	32.27	325313	131778	508432	227752	123736	150544	Peak Found	Peak Found	High	Peak Found	Peak Found	Peak Found	1		TGME49_254610	A0A125YM31	Tim10/DDP family zinc finger superfamily protein	TGME49_254610
FALSE	High	Master Protein	TGME49_215150-t26_1-p1	transcript=TGME49_215150-t26_1 | gene=TGME49_215150 | organism=Toxoplasma_gondii_ME49 | gene_product=AP2 domain transcription factor AP2X-9 | transcript_product=AP2 domain transcription factor AP2X-9 | location=TGME49_chrX:6775763-6781699(-) | protein_length=1875 | sequence_SO=chromosome | SO=protein_coding | is_pseudo=false	0.002	FALSE	3.918	1	1	1	1	1875	191.8	6.04	2.26	1	0	0	0.01	2.1327e-16	200						285340				Not Found	Not Found	High	Not Found	Not Found	Not Found	1		TGME49_215150	S8G4B4	AP2 domain transcription factor AP2X-9	AP2X9 TGME49_215150
FALSE	High	Master Protein	TGME49_229380-t26_1-p1	transcript=TGME49_229380-t26_1 | gene=TGME49_229380 | organism=Toxoplasma_gondii_ME49 | gene_product=hypothetical protein | transcript_product=hypothetical protein | location=TGME49_chrVIII:220518-225163(+) | protein_length=1008 | sequence_SO=chromosome | SO=protein_coding | is_pseudo=false	0.002	FALSE	3.903	3	1	1	1	1008	109	5.96	2.1	1	0	0	1.138	0.517866	93.6	106.4	9.6	32.54	232601	192301	220341	288311	145183	250722	Peak Found	Peak Found	Peak Found	Peak Found	Peak Found	High	1		TGME49_229380	S8GKM3	LRAT domain-containing protein	TGME49_229380
FALSE	High	Master Protein	TGME49_230990-t26_1-p1	transcript=TGME49_230990-t26_1 | gene=TGME49_230990 | organism=Toxoplasma_gondii_ME49 | gene_product=hypothetical protein | transcript_product=hypothetical protein | location=TGME49_chrVIII:1176344-1179877(+) | protein_length=1078 | sequence_SO=chromosome | SO=protein_coding | is_pseudo=false	0.002	FALSE	3.9	2	1	1	1	1078	117.6	7.65	2.27	1	0	0	0.829	0.894642	109.4	90.6	22.52	11.39	388872	401781	572163	339460	274236	333029	Peak Found	High	Peak Found	Peak Found	Peak Found	Peak Found	1		TGME49_230990	S8F2W5	Uncharacterized protein	TGME49_230990
FALSE	High	Master Protein	TGME49_318330-t26_1-p1	transcript=TGME49_318330-t26_1 | gene=TGME49_318330 | organism=Toxoplasma_gondii_ME49 | gene_product=histone lysine acetyltransferase MYST-A | transcript_product=histone lysine acetyltransferase MYST-A | location=TGME49_chrIV:1410563-1417103(-) | protein_length=471 | sequence_SO=chromosome | SO=protein_coding | is_pseudo=false	0.002	FALSE	3.885	8	2	4	2	471	53.2	8.12	0	2	0	0	0.224	0.264555	163.5	36.5	57.22	42.49	144697	546400	581744	117922	122155	237026	Peak Found	High	High	Peak Found	High	Peak Found	1		TGME49_318330	S8GS75	Histone acetyltransferase (EC 2.3.1.48)	MYSTA TGME49_318330
FALSE	High	Master Protein	TGME49_319940-t26_1-p1	transcript=TGME49_319940-t26_1 | gene=TGME49_319940 | organism=Toxoplasma_gondii_ME49 | gene_product=hypothetical protein | transcript_product=hypothetical protein | location=TGME49_chrIV:642519-645902(+) | protein_length=397 | sequence_SO=chromosome | SO=protein_coding | is_pseudo=false	0.002	FALSE	3.884	3	1	3	1	397	45.5	10.05	6.91	1	0	0	0.732	0.930325	115.5	84.5	18.84	26.83	294463	330736	422084	181326	242095	312926	Peak Found	High	High	Peak Found	High	Peak Found	1		TGME49_319940	A0A125YMR7	Uncharacterized protein	TGME49_319940
FALSE	High	Master Protein	TGME49_285840-t26_1-p1	transcript=TGME49_285840-t26_1 | gene=TGME49_285840 | organism=Toxoplasma_gondii_ME49 | gene_product=RAP domain-containing protein | transcript_product=RAP domain-containing protein | location=TGME49_chrV:2174806-2178523(+) | protein_length=571 | sequence_SO=chromosome | SO=protein_coding | is_pseudo=false	0.002	FALSE	3.883	2	1	1	1	571	61	8.63	1.99	1	0	0	0.304	0.735761	153.4	46.6	22.78	43.05	361247	286212	228606	162717	76943.8	87023.5	Peak Found	High	Peak Found	Peak Found	Peak Found	Peak Found	1		TGME49_285840	S8F8J4	RAP domain-containing protein	TGME49_285840
FALSE	High	Master Protein	TGME49_264780-t26_1-p1	transcript=TGME49_264780-t26_1 | gene=TGME49_264780 | organism=Toxoplasma_gondii_ME49 | gene_product=UTP-glucose-1-phosphate uridylyltransferase subfamily protein | transcript_product=UTP-glucose-1-phosphate uridylyltransferase subfamily protein | location=TGME49_chrIX:2030725-2034697(-) | protein_length=900 | sequence_SO=chromosome | SO=protein_coding | is_pseudo=false	0.002	FALSE	3.879	2	1	1	1	900	97	5.78	1.97	1	0	0	0.532	0.993681	130.6	69.4	40.93	27.26	182135	130020	291363	96829.9	60037.3	104419	Peak Found	Peak Found	High	Peak Found	Peak Found	Peak Found	1		TGME49_264780	S8F2M5	UTP-glucose-1-phosphate uridylyltransferase subfamily protein (EC 2.7.7.23)	TGME49_264780
FALSE	High	Master Protein	TGME49_215750-t26_1-p1	transcript=TGME49_215750-t26_1 | gene=TGME49_215750 | organism=Toxoplasma_gondii_ME49 | gene_product=cytidine and deoxycytidylate deaminase zinc-binding region domain-containing protein | transcript_product=cytidine and deoxycytidylate deaminase zinc-binding region domain-containing protein | location=TGME49_chrX:7146960-7150373(+) | protein_length=692 | sequence_SO=chromosome | SO=protein_coding…	0.002	FALSE	3.872	2	1	1	1	692	74.9	6.55	0	1	0	0													Not Found	Not Found	Not Found	High	Not Found	Not Found	1		TGME49_215750	S8GDB6	Cytidine and deoxycytidylate deaminase zinc-binding region domain-containing protein	TGME49_215750
FALSE	High	Master Protein	TGME49_201900-t26_1-p1	transcript=TGME49_201900-t26_1 | gene=TGME49_201900 | organism=Toxoplasma_gondii_ME49 | gene_product=hypothetical protein | transcript_product=hypothetical protein | location=TGME49_chrVIIa:3714008-3720085(-) | protein_length=838 | sequence_SO=chromosome | SO=protein_coding | is_pseudo=false	0.002	FALSE	3.866	2	2	2	2	838	89.7	7.53	0	2	0	0	0.328	0.721933	150.6	49.4	17.06	37.75	682812	616718	854020	223927	138707	307278	Peak Found	Peak Found	High	Peak Found	Peak Found	Peak Found	1		TGME49_201900	S8GNY5	Uncharacterized protein	TGME49_201900
FALSE	High	Master Protein	TGME49_286240-t26_1-p1	transcript=TGME49_286240-t26_1 | gene=TGME49_286240 | organism=Toxoplasma_gondii_ME49 | gene_product=kelch repeat protein, putative | transcript_product=kelch repeat protein, putative | location=TGME49_chrV:1893069-1895891(+) | protein_length=625 | sequence_SO=chromosome | SO=protein_coding | is_pseudo=false	0.002	FALSE	3.864	2	1	1	1	625	67.3	6.57	2.29	1	0	0	0.71	0.955132	117	83	5.2	38.94	393895	399402	362263	159617	279565	368569	High	Peak Found	Peak Found	Peak Found	Peak Found	Peak Found	1		TGME49_286240	S8FBJ8	Kelch repeat protein, putative	TGME49_286240
FALSE	High	Master Protein	TGME49_238870-t26_1-p1	transcript=TGME49_238870-t26_1 | gene=TGME49_238870 | organism=Toxoplasma_gondii_ME49 | gene_product=hypothetical protein | transcript_product=hypothetical protein | location=TGME49_chrVI:277399-279363(+) | protein_length=450 | sequence_SO=chromosome | SO=protein_coding | is_pseudo=false	0.002	FALSE	3.859	4	1	1	1	450	48.9	8.63	0	1	0	0	0.01	2.1327e-16	200						176766				Not Found	Not Found	High	Not Found	Not Found	Not Found	1		TGME49_238870	A0A125YPR8	Uncharacterized protein	TGME49_238870
FALSE	High	Master Protein	TGME49_253940-t26_1-p1	transcript=TGME49_253940-t26_1 | gene=TGME49_253940 | organism=Toxoplasma_gondii_ME49 | gene_product=CAM Kinase family, incomplete catalytic triad | transcript_product=CAM Kinase family, incomplete catalytic triad | location=TGME49_chrIII:1354290-1360933(-) | protein_length=567 | sequence_SO=chromosome | SO=protein_coding | is_pseudo=false	0.002	FALSE	3.854	4	2	2	2	567	64.5	9.7	0	2	0	0	100	2.1327e-16	1.4	198.6	87.53	87.44	184672		784530	263729	6.87916e+07	5.5876e+07	Peak Found	Not Found	High	Peak Found	Peak Found	Peak Found	1		TGME49_253940	S8F7E1	CAM Kinase family, incomplete catalytic triad (EC 2.7.11.17)	TGME49_253940
FALSE	High	Master Protein	TGME49_202120-t26_1-p1	transcript=TGME49_202120-t26_1 | gene=TGME49_202120 | organism=Toxoplasma_gondii_ME49 | gene_product=hypothetical protein | transcript_product=hypothetical protein | location=TGME49_chrVIIa:3583528-3607287(-) | protein_length=1322 | sequence_SO=chromosome | SO=protein_coding | is_pseudo=false	0.002	FALSE	3.842	1	1	1	1	1322	147.1	5.77	1.74	1	0	0	0.01	2.1327e-16	200		37.51		172920		297773				Peak Found	Not Found	High	Not Found	Not Found	Not Found	1		TGME49_202120	S8GEJ5	PH domain-containing protein	TGME49_202120
FALSE	High	Master Protein	TGME49_318170-t26_1-p1	transcript=TGME49_318170-t26_1 | gene=TGME49_318170 | organism=Toxoplasma_gondii_ME49 | gene_product=hypothetical protein | transcript_product=hypothetical protein | location=TGME49_chrIV:1514062-1515781(-) | protein_length=411 | sequence_SO=chromosome | SO=protein_coding | is_pseudo=false	0.002	FALSE	3.823	5	1	1	1	411	43.7	8.31	2.21	1	0	0	0.388	0.900616	144.1	55.9			325784			126345			High	Not Found	Not Found	Peak Found	Not Found	Not Found	1		TGME49_318170	A0A125YXH8	Uncharacterized protein	TGME49_318170
FALSE	High	Master Protein	TGME49_202070-t26_1-p1	transcript=TGME49_202070-t26_1 | gene=TGME49_202070 | organism=Toxoplasma_gondii_ME49 | gene_product=hypothetical protein | transcript_product=hypothetical protein | location=TGME49_chrVIIa:3630367-3663316(-) | protein_length=7892 | sequence_SO=chromosome | SO=protein_coding | is_pseudo=false	0.002	FALSE	3.818	0	2	3	2	7892	841.3	7.84	0	2	0	0	1.6	0.385953	76.9	123.1	47.43	29.59	81731		164226	124532	230844	185364	Peak Found	High	High	Peak Found	High	Peak Found	1		TGME49_202070	S8GEK1	Uncharacterized protein	TGME49_202070
FALSE	High	Master Protein	TGME49_225190-t26_1-p1	transcript=TGME49_225190-t26_1 | gene=TGME49_225190 | organism=Toxoplasma_gondii_ME49 | gene_product=hypothetical protein | transcript_product=hypothetical protein | location=TGME49_chrX:2435647-2441406(+) | protein_length=919 | sequence_SO=chromosome | SO=protein_coding | is_pseudo=false	0.002	FALSE	3.814	3	1	1	1	919	99.7	8.18	2.96	1	0	0													Not Found	Not Found	Not Found	High	Not Found	Not Found	1		TGME49_225190	S8G5R4	Ins(1,3,4,5,6)P5 2-kinase (EC 2.7.1.158)	TGME49_225190
FALSE	High	Master Protein	TGME49_288030-t26_1-p1	transcript=TGME49_288030-t26_1 | gene=TGME49_288030 | organism=Toxoplasma_gondii_ME49 | gene_product=hypothetical protein | transcript_product=hypothetical protein | location=TGME49_chrIX:2309017-2310231(+) | protein_length=404 | sequence_SO=chromosome | SO=protein_coding | is_pseudo=false	0.002	FALSE	3.813	4	1	2	1	404	42.6	7.18	2.38	1	0	0	0.879	0.893784	106.4	93.6	19.5	82.52	178402	158737	120014	423949	90669.2	139607	High	Peak Found	High	Peak Found	Peak Found	Peak Found	1		TGME49_288030	S8GHA6	Uncharacterized protein	TGME49_288030
FALSE	High	Master Protein	TGME49_254730-t26_1-p1	transcript=TGME49_254730-t26_1 | gene=TGME49_254730 | organism=Toxoplasma_gondii_ME49 | gene_product=POPLD (NUC188) domain-containing protein | transcript_product=POPLD (NUC188) domain-containing protein | location=TGME49_chrIII:1906247-1913540(-) | protein_length=1757 | sequence_SO=chromosome | SO=protein_coding | is_pseudo=false	0.002	FALSE	3.808	1	1	1	1	1757	192.1	9.55	2.35	1	0	0	0.455	0.954808	137.5	62.5	66.23	18.45	167113	736130	972957		293484	381544	Peak Found	Peak Found	Peak Found	Not Found	Peak Found	High	1		TGME49_254730	S8GSX5	POPLD (NUC188) domain-containing protein (EC 3.1.26.5)	TGME49_254730
FALSE	High	Master Protein	TGME49_290730-t26_1-p1	transcript=TGME49_290730-t26_1 | gene=TGME49_290730 | organism=Toxoplasma_gondii_ME49 | gene_product=CS domain-containing protein | transcript_product=CS domain-containing protein | location=TGME49_chrIX:3870136-3875248(+) | protein_length=380 | sequence_SO=chromosome | SO=protein_coding | is_pseudo=false	0.001	FALSE	6.301	6	3	4	3	380	41.9	7.52	4.08	3	0	0	0.037	9.22113e-06	192.9	7.1	34.51	43.19	380706	349409	635834	8915.72	21643.7	13961.9	High	High	High	Peak Found	Peak Found	Peak Found	1		TGME49_290730	S8G8H6	CS domain-containing protein	TGME49_290730
FALSE	High	Master Protein	TGME49_202890-t26_1-p1	transcript=TGME49_202890-t26_1 | gene=TGME49_202890 | organism=Toxoplasma_gondii_ME49 | gene_product=hypothetical protein | transcript_product=hypothetical protein | location=TGME49_chrVIIa:2959845-2960978(-) | protein_length=377 | sequence_SO=chromosome | SO=protein_coding | is_pseudo=false	0.001	FALSE	6.298	16	2	2	2	377	39.4	4.84	2.57	2	0	0	0.272	0.667844	157.2	42.8	57.31		362285	213688	103608			58207	High	Peak Found	Peak Found	Not Found	Not Found	Peak Found	1		TGME49_202890	S8GNN9	Uncharacterized protein	TGME49_202890
FALSE	High	Master Protein	TGME49_313570-t26_1-p1	transcript=TGME49_313570-t26_1 | gene=TGME49_313570 | organism=Toxoplasma_gondii_ME49 | gene_product=regulator of chromosome condensation (RCC1) repeat-containing protein | transcript_product=regulator of chromosome condensation (RCC1) repeat-containing protein | location=TGME49_chrXI:3478302-3484493(+) | protein_length=671 | sequence_SO=chromosome | SO=protein_coding | is_pseudo=false	0.001	FALSE	6.273	5	2	2	2	671	71.4	6.89	2.2	2	0	0	0.274	0.673319	157	43	39.88	17.22		170168	303841	74982.5	53216.3	62261.2	Not Found	Peak Found	High	Peak Found	Peak Found	Peak Found	1		TGME49_313570	S8EXV8	Regulator of chromosome condensation (RCC1) repeat-containing protein	TGME49_313570
FALSE	High	Master Protein	TGME49_300380-t26_1-p1	transcript=TGME49_300380-t26_1 | gene=TGME49_300380 | organism=Toxoplasma_gondii_ME49 | gene_product=endoplasmic reticulum oxidoreductin, putative | transcript_product=endoplasmic reticulum oxidoreductin, putative | location=TGME49_chrXII:43167-47153(+) | protein_length=587 | sequence_SO=chromosome | SO=protein_coding | is_pseudo=false	0.001	FALSE	6.271	8	2	2	2	587	66.2	8.46	2.45	2	0	0	100	2.1327e-16		200		26.59				93675.3	60491.1	104476	Not Found	Not Found	Not Found	Peak Found	High	High	1		TGME49_300380	S8G1J8	Endoplasmic reticulum oxidoreductin, putative	TGME49_300380
FALSE	High	Master Protein	TGME49_267140-t26_1-p1	transcript=TGME49_267140-t26_1 | gene=TGME49_267140 | organism=Toxoplasma_gondii_ME49 | gene_product=SAG-related sequence SRS38B | transcript_product=SAG-related sequence SRS38B | location=TGME49_chrIX:765315-766487(+) | protein_length=390 | sequence_SO=chromosome | SO=protein_coding | is_pseudo=false	0.001	FALSE	6.265	4	2	3	2	390	40.9	5.58	6.64	2	0	0	100	2.1327e-16		200		15.11				627550	755751	563194	High	Not Found	Not Found	High	Peak Found	Peak Found	1		TGME49_267140	S8G790	SAG-related sequence SRS38B	SRS38B TGME49_267140
FALSE	High	Master Protein	TGME49_315170-t26_1-p1	transcript=TGME49_315170-t26_1 | gene=TGME49_315170 | organism=Toxoplasma_gondii_ME49 | gene_product=O-phosphoseryl-tRNA(Sec) selenium transferase | transcript_product=O-phosphoseryl-tRNA(Sec) selenium transferase | location=TGME49_chrXI:4543454-4553675(+) | protein_length=617 | sequence_SO=chromosome | SO=protein_coding | is_pseudo=false	0.001	FALSE	6.234	3	1	2	1	617	66.7	8.41	5.81	1	0	0	12.487	1.87069e-14	14.8	185.2	35.56	28.98	511706	509848	249796	3880962	6.36645e+06	7.06035e+06	High	Peak Found	Peak Found	Peak Found	Peak Found	Peak Found	1		TGME49_315170	S8ETS8	O-phosphoseryl-tRNA(Sec) selenium transferase (EC 2.9.1.2) (Selenocysteine synthase) (Selenocysteinyl-tRNA(Sec) synthase) (Sep-tRNA:Sec-tRNA synthase)	TGME49_315170
FALSE	High	Master Protein	TGME49_210300-t26_1-p1	transcript=TGME49_210300-t26_1 | gene=TGME49_210300 | organism=Toxoplasma_gondii_ME49 | gene_product=hypothetical protein | transcript_product=hypothetical protein | location=TGME49_chrIX:4886420-4896680(+) | protein_length=2469 | sequence_SO=chromosome | SO=protein_coding | is_pseudo=false	0.001	FALSE	6.226	2	2	5	2	2469	259.5	6.35	11.58	2	0	0	0.565	0.999133	127.8	72.2	16.1	8.27	468434	436591	588605	289018	264851	245022	Peak Found	High	High	Peak Found	High	High	1		TGME49_210300	S8EXI1	Uncharacterized protein	TGME49_210300
FALSE	High	Master Protein	TGME49_267690-t26_1-p1	transcript=TGME49_267690-t26_1 | gene=TGME49_267690 | organism=Toxoplasma_gondii_ME49 | gene_product=hypothetical protein | transcript_product=hypothetical protein | location=TGME49_chrIX:447378-457827(+) | protein_length=1928 | sequence_SO=chromosome | SO=protein_coding | is_pseudo=false	0.001	FALSE	6.196	2	3	3	3	1928	211.5	7.34	0	3	0	0	0.128	0.167873	177.2	22.8	31.06	115.63	231911	120713	189284	24307.2	153849	19543.7	High	Peak Found	High	Peak Found	High	Peak Found	1		TGME49_267690	S8EYV0	Uncharacterized protein	TGME49_267690
FALSE	High	Master Protein	TGME49_260380-t26_1-p1	transcript=TGME49_260380-t26_1 | gene=TGME49_260380 | organism=Toxoplasma_gondii_ME49 | gene_product=hypothetical protein | transcript_product=hypothetical protein | location=TGME49_chrVIIb:2324395-2328258(-) | protein_length=1108 | sequence_SO=chromosome | SO=protein_coding | is_pseudo=false	0.001	FALSE	6.185	2	2	4	2	1108	119.3	9.64	9.59	2	0	0	0.332	0.729981	150.1	49.9	124.75	99.94	4.35162e+06	831515	198004	276284	857062	79812.3	High	Peak Found	High	Peak Found	High	Peak Found	1		TGME49_260380	S8F7I0	Uncharacterized protein	TGME49_260380
FALSE	High	Master Protein	TGME49_313990-t26_1-p1	transcript=TGME49_313990-t26_1 | gene=TGME49_313990 | organism=Toxoplasma_gondii_ME49 | gene_product=CBF/Mak21 family protein | transcript_product=CBF/Mak21 family protein | location=TGME49_chrXI:3860201-3869100(+) | protein_length=1359 | sequence_SO=chromosome | SO=protein_coding | is_pseudo=false	0.001	FALSE	6.169	2	2	2	2	1359	148.8	7.65	3.37	2	0	0	3.912	0.000448903	40.7	159.3	13.44	6.03	128139	97723.4	115993	413596	464337	453757	Peak Found	Peak Found	High	Peak Found	High	Peak Found	1		TGME49_313990	S8ERA3	CBF/Mak21 family protein	TGME49_313990
FALSE	High	Master Protein	TGME49_306540-t26_1-p1	transcript=TGME49_306540-t26_1 | gene=TGME49_306540 | organism=Toxoplasma_gondii_ME49 | gene_product=phosphotransferase enzyme family protein | transcript_product=phosphotransferase enzyme family protein | location=TGME49_chrIX:6166258-6171367(+) | protein_length=547 | sequence_SO=chromosome | SO=protein_coding | is_pseudo=false	0.001	FALSE	6.161	6	2	2	2	547	59.8	6.06	4.77	2	0	0													Not Found	High	Not Found	High	Not Found	Not Found	1	Met-loss+Acetyl [N-Term]	TGME49_306540	A0A125YYM7	Phosphotransferase enzyme family protein (EC 2.7.1.82)	TGME49_306540
FALSE	High	Master Protein	TGME49_318480-t26_1-p1	transcript=TGME49_318480-t26_1 | gene=TGME49_318480 | organism=Toxoplasma_gondii_ME49 | gene_product=SWI2/SNF2-containing protein RAD5 | transcript_product=SWI2/SNF2-containing protein RAD5 | location=TGME49_chrIV:1285929-1295339(+) | protein_length=1748 | sequence_SO=chromosome | SO=protein_coding | is_pseudo=false	0.001	FALSE	6.134	2	3	4	3	1748	191.3	7.06	0	3	0	0	0.375	0.868635	145.4	54.6	33.68	39.66	314146	364895	580428	122405	136929	244283	High	High	High	Peak Found	Peak Found	Peak Found	1		TGME49_318480	A0A125YPC6	SWI2/SNF2-containing protein RAD5	RAD5 TGME49_318480
FALSE	High	Master Protein	TGME49_260390-t26_1-p1	transcript=TGME49_260390-t26_1 | gene=TGME49_260390 | organism=Toxoplasma_gondii_ME49 | gene_product=hypothetical protein | transcript_product=hypothetical protein | location=TGME49_chrVIIb:2314272-2321089(-) | protein_length=1717 | sequence_SO=chromosome | SO=protein_coding | is_pseudo=false	0.001	FALSE	6.124	3	2	5	2	1717	185.6	6.6	6.59	2	0	0	0.934	0.860881	103.4	96.6	79.48	34.94	569612	155797	165731	174248	83114.8	154797	High	High	Peak Found	High	High	Peak Found	1		TGME49_260390	S8GLR0	Uncharacterized protein	TGME49_260390
FALSE	High	Master Protein	TGME49_216660-t26_1-p1	transcript=TGME49_216660-t26_1 | gene=TGME49_216660 | organism=Toxoplasma_gondii_ME49 | gene_product=hypothetical protein | transcript_product=hypothetical protein | location=TGME49_chrXI:5978726-5980111(+) | protein_length=461 | sequence_SO=chromosome | SO=protein_coding | is_pseudo=false	0.001	FALSE	6.123	5	2	2	2	461	49	9.69	4.35	2	0	0	1.026	0.70045	98.7	101.3	18.91	37.23	491459	565392	384694	504472	860085	444764	High	Peak Found	Peak Found	Peak Found	Peak Found	Peak Found	1		TGME49_216660	A0A125YFT1	Uncharacterized protein	TGME49_216660
FALSE	High	Master Protein	TGME49_265820-t26_1-p1	transcript=TGME49_265820-t26_1 | gene=TGME49_265820 | organism=Toxoplasma_gondii_ME49 | gene_product=Las1 family protein | transcript_product=Las1 family protein | location=TGME49_chrIX:1436554-1441746(-) | protein_length=1730 | sequence_SO=chromosome | SO=protein_coding | is_pseudo=false	0.001	FALSE	6.116	1	2	4	2	1730	186.3	5.29	5.9	2	0	0	0.321	0.512356	151.4	48.6	53.45	29.31	2.05262e+06	2.77078e+06	5.55272e+06	726948	890019	1.2774e+06	Peak Found	High	High	Peak Found	Peak Found	High	1		TGME49_265820	S8EZ81	Las1 family protein	TGME49_265820
FALSE	High	Master Protein	TGME49_247360-t26_1-p1	transcript=TGME49_247360-t26_1 | gene=TGME49_247360 | organism=Toxoplasma_gondii_ME49 | gene_product=PAP2 superfamily protein | transcript_product=PAP2 superfamily protein | location=TGME49_chrXII:3280577-3281539(-) | protein_length=320 | sequence_SO=chromosome | SO=protein_coding | is_pseudo=false	0.001	FALSE	6.082	11	2	2	2	320	35	5.91	3.97	2	0	0													Not Found	High	Not Found	Not Found	High	Not Found	1		TGME49_247360	A0A125YJ70	PAP2 superfamily protein (EC 3.1.3.4)	TGME49_247360
FALSE	High	Master Protein	TGME49_305750-t26_1-p1	transcript=TGME49_305750-t26_1 | gene=TGME49_305750 | organism=Toxoplasma_gondii_ME49 | gene_product=nucleolar gtp-binding protein 2, putative | transcript_product=nucleolar gtp-binding protein 2, putative | location=TGME49_chrIX:5543417-5552111(+) | protein_length=641 | sequence_SO=chromosome | SO=protein_coding | is_pseudo=false	0.001	FALSE	6.081	4	2	4	2	641	71	9.42	8.54	2	0	0	0.287	0.813089	155.4	44.6	61.11	6.77	122339	266121	83607.1		33511.8	36883.4	High	High	High	Not Found	Peak Found	Peak Found	1		TGME49_305750	S8GG35	Nucleolar GTP-binding protein 2	TGME49_305750
FALSE	High	Master Protein	TGME49_225990-t26_1-p1	transcript=TGME49_225990-t26_1 | gene=TGME49_225990 | organism=Toxoplasma_gondii_ME49 | gene_product=acyl transferase domain-containing protein | transcript_product=acyl transferase domain-containing protein | location=TGME49_chrX:1876445-1879253(+) | protein_length=502 | sequence_SO=chromosome | SO=protein_coding | is_pseudo=false	0.001	FALSE	6.074	6	2	8	2	502	53.2	8.29	12.67	2	0	0	0.572	0.999934	127.2	72.8	26.84	8.2	1.05321e+06	711708	652600	406907	437120	370829	High	High	High	High	High	Peak Found	1		TGME49_225990	S8EUJ1	Acyl transferase domain-containing protein (EC 2.3.1.39)	TGME49_225990
FALSE	High	Master Protein	TGME49_237570-t26_1-p1	transcript=TGME49_237570-t26_1 | gene=TGME49_237570 | organism=Toxoplasma_gondii_ME49 | gene_product=leucine carboxyl methyltransferase | transcript_product=leucine carboxyl methyltransferase | location=TGME49_chrX:5991254-5997788(-) | protein_length=449 | sequence_SO=chromosome | SO=protein_coding | is_pseudo=false	0.001	FALSE	6.063	8	2	5	2	449	50.4	6.71	8.96	2	0	0	0.417	0.913091	141.2	58.8	68.19	45.14	188762	432135	849735	72274.6	196750	180124	High	High	High	Peak Found	Peak Found	Peak Found	1	Met-loss+Acetyl [N-Term]	TGME49_237570	S8GDT0	[Phosphatase 2A protein]-leucine-carboxy methyltransferase 1 (EC 2.1.1.233)	TGME49_237570
FALSE	High	Master Protein	TGME49_250680-t26_1-p1	transcript=TGME49_250680-t26_1 | gene=TGME49_250680 | organism=Toxoplasma_gondii_ME49 | gene_product=TBC domain-containing kinase (incomplete catalytic triad) | transcript_product=TBC domain-containing kinase (incomplete catalytic triad) | location=TGME49_chrXII:5096745-5107352(-) | protein_length=1887 | sequence_SO=chromosome | SO=protein_coding | is_pseudo=false	0.001	FALSE	6.062	1	2	3	2	1887	207	6.7	8.53	2	0	0	0.433	0.952399	139.6	60.4	1.74	21.89		311826	319595	136556	101195	158517	Not Found	High	High	Peak Found	Peak Found	Peak Found	1		TGME49_250680	S8GA33	TBC domain-containing kinase (Incomplete catalytic triad)	TGME49_250680
FALSE	High	Master Protein	TGME49_270140-t26_1-p1	transcript=TGME49_270140-t26_1 | gene=TGME49_270140 | organism=Toxoplasma_gondii_ME49 | gene_product=splicing factor DIM1, putative | transcript_product=splicing factor DIM1, putative | location=TGME49_chrVIII:5387617-5391272(-) | protein_length=142 | sequence_SO=chromosome | SO=protein_coding | is_pseudo=false	0.001	FALSE	6.046	17	3	7	3	142	16.9	5.54	6	3	0	0	0.642	0.982955	121.8	78.2	83.38	57.15	205185	840843	1.75258e+06	191381	540103	750253	High	High	High	Peak Found	High	Peak Found	1		TGME49_270140	A0A125YPH3	Splicing factor DIM1, putative	DIM1 TGME49_270140
FALSE	High	Master Protein	TGME49_204310-t26_1-p1	transcript=TGME49_204310-t26_1 | gene=TGME49_204310 | organism=Toxoplasma_gondii_ME49 | gene_product=hypothetical protein | transcript_product=hypothetical protein | location=TGME49_chrVIIa:1887392-1908600(+) | protein_length=2209 | sequence_SO=chromosome | SO=protein_coding | is_pseudo=false	0.001	FALSE	6.046	1	2	2	2	2209	242.4	6.2	1.8	2	0	0	0.467	0.976725	136.3	63.7	13.78	50.71	235892	221357	286444	40080.3	130590	110153	High	Peak Found	High	Peak Found	Peak Found	Peak Found	1		TGME49_204310	S8GDY9	Uncharacterized protein	TGME49_204310
FALSE	High	Master Protein	TGME49_309050-t26_1-p1	transcript=TGME49_309050-t26_1 | gene=TGME49_309050 | organism=Toxoplasma_gondii_ME49 | gene_product=hypothetical protein | transcript_product=hypothetical protein | location=TGME49_chrXI:460036-463158(-) | protein_length=784 | sequence_SO=chromosome | SO=protein_coding | is_pseudo=false	0.001	FALSE	6.018	5	2	2	2	784	82.4	5.21	3.43	2	0	0	0.01	2.1327e-16	200		7.66		263726	243864	226252				High	High	Peak Found	Not Found	Not Found	Not Found	1		TGME49_309050	A0A125YUF0	Uncharacterized protein	TGME49_309050
FALSE	High	Master Protein	TGME49_214220-t26_1-p1	transcript=TGME49_214220-t26_1 | gene=TGME49_214220 | organism=Toxoplasma_gondii_ME49 | gene_product=hypothetical protein | transcript_product=hypothetical protein | location=TGME49_chrX:6120211-6122528(+) | protein_length=212 | sequence_SO=chromosome | SO=protein_coding | is_pseudo=false	0.001	FALSE	6.016	8	1	4	1	212	23.4	9.66	4.19	1	0	0	1.265	0.385953	88.3	111.7		28.74	626976			974843	645554		High	Peak Found	Not Found	High	High	Not Found	1		TGME49_214220	S8GDR1	Uncharacterized protein	TGME49_214220
FALSE	High	Master Protein	TGME49_297080-t26_1-p1	transcript=TGME49_297080-t26_1 | gene=TGME49_297080 | organism=Toxoplasma_gondii_ME49 | gene_product=pyridoxal kinase | transcript_product=pyridoxal kinase | location=TGME49_chrII:1521865-1523910(+) | protein_length=616 | sequence_SO=chromosome | SO=protein_coding | is_pseudo=false	0.001	FALSE	6.009	5	2	4	2	616	66.7	6.89	10.98	2	0	0	0.219	0.28184	164	36	18.41	92.24	570760	397160	461804	358280	62880.4	101262	Peak Found	High	High	High	Peak Found	Peak Found	1		TGME49_297080	S8FEB3	Pyridoxal kinase (EC 2.7.1.35)	TGME49_297080
FALSE	High	Master Protein	TGME49_258990-t26_1-p1	transcript=TGME49_258990-t26_1 | gene=TGME49_258990 | organism=Toxoplasma_gondii_ME49 | gene_product=bromodomain-containing protein | transcript_product=bromodomain-containing protein | location=TGME49_chrVIIb:3038439-3048837(-) | protein_length=1833 | sequence_SO=chromosome | SO=protein_coding | is_pseudo=false	0.001	FALSE	6.004	1	2	2	2	1833	194	6.05	2.1	2	0	0	0.044	5.60642e-07	191.6	8.4	85.8	13.75	2.92522e+06	96129.3	2.03803e+06	72753.4	89356.2	95619.7	Peak Found	Peak Found	High	Peak Found	Peak Found	Peak Found	1		TGME49_258990	S8GLH8	Bromodomain-containing protein (EC 2.3.1.48)	TGME49_258990
FALSE	High	Master Protein	TGME49_248320-t26_1-p1	transcript=TGME49_248320-t26_1 | gene=TGME49_248320 | organism=Toxoplasma_gondii_ME49 | gene_product=carrier superfamily protein | transcript_product=carrier superfamily protein | location=TGME49_chrXII:3807124-3808200(-) | protein_length=358 | sequence_SO=chromosome | SO=protein_coding | is_pseudo=false	0.001	FALSE	5.991	12	2	4	2	358	38.9	9.55	11.23	2	0	0	0.507	0.986681	132.7	67.3	64.79	37.85	452421	768111	168420	180061	369562	229487	High	High	High	Peak Found	Peak Found	Peak Found	1		TGME49_248320	A0A125YYN4	Carrier superfamily protein	TGME49_248320
FALSE	High	Master Protein	TGME49_294440-t26_1-p1	transcript=TGME49_294440-t26_1 | gene=TGME49_294440 | organism=Toxoplasma_gondii_ME49 | gene_product=NOL1/NOP2/sun family protein | transcript_product=NOL1/NOP2/sun family protein | location=TGME49_chrIa:916582-927570(-) | protein_length=970 | sequence_SO=chromosome | SO=protein_coding | is_pseudo=false	0.001	FALSE	5.988	2	2	3	2	970	105.7	6.87	5.43	2	0	0	0.821	0.870405	109.8	90.2	4.9	3.07	3.33704e+06	3.282e+06	3.59453e+06	2.86663e+06	2.70539e+06	2.73955e+06	High	Peak Found	Peak Found	High	Peak Found	High	1		TGME49_294440	A0A125YK25	NOL1/NOP2/sun family protein (EC 2.1.1.203)	TGME49_294440
FALSE	High	Master Protein	TGME49_260310-t26_1-p1	transcript=TGME49_260310-t26_1 | gene=TGME49_260310 | organism=Toxoplasma_gondii_ME49 | gene_product=ATP-binding cassette transporter ABC.B1 | transcript_product=ATP-binding cassette transporter ABC.B1 | location=TGME49_chrVIIb:2360222-2383802(-) | protein_length=1345 | sequence_SO=chromosome | SO=protein_coding | is_pseudo=false	0.001	FALSE	5.976	2	2	2	2	1345	144.4	6.49	0	2	0	0													Not Found	High	High	Not Found	Not Found	Not Found	1		TGME49_260310	A0A125YSH6	ATP-binding cassette transporter ABC.B1 (EC 3.6.3.44) (EC 3.6.3.48)	ABCB1 TGME49_260310
FALSE	High	Master Protein	TGME49_250880-t26_1-p1	transcript=TGME49_250880-t26_1 | gene=TGME49_250880 | organism=Toxoplasma_gondii_ME49 | gene_product=kinase, pfkB family protein | transcript_product=kinase, pfkB family protein | location=TGME49_chrXII:5296585-5300058(-) | protein_length=465 | sequence_SO=chromosome | SO=protein_coding | is_pseudo=false	0.001	FALSE	5.965	9	2	2	2	465	49.9	7.09	5.47	2	0	0													High	Not Found	Not Found	Not Found	High	Not Found	1		TGME49_250880	A0A125YIJ2	Adenosine kinase (EC 2.7.1.20)	TGME49_250880
FALSE	High	Master Protein	TGME49_283540-t26_1-p1	transcript=TGME49_283540-t26_1 | gene=TGME49_283540 | organism=Toxoplasma_gondii_ME49 | gene_product=hypothetical protein | transcript_product=hypothetical protein | location=TGME49_chrV:3089231-3090690(-) | protein_length=376 | sequence_SO=chromosome | SO=protein_coding | is_pseudo=false	0.001	FALSE	5.962	11	2	3	2	376	41.9	8.02	8.55	2	0	0	0.456	0.96931	137.4	62.6	57.89	92.84	345018	83264.3	319012	646754	144226	145432	High	Peak Found	Peak Found	High	Peak Found	Peak Found	1		TGME49_283540	A0A125YJR9	Uncharacterized protein	TGME49_283540
FALSE	High	Master Protein	TGME49_230590-t26_1-p1	transcript=TGME49_230590-t26_1 | gene=TGME49_230590 | organism=Toxoplasma_gondii_ME49 | gene_product=chitobiosyldiphosphodolichol beta-mannosyltransferase | transcript_product=chitobiosyldiphosphodolichol beta-mannosyltransferase | location=TGME49_chrVIII:882606-887327(+) | protein_length=931 | sequence_SO=chromosome | SO=protein_coding | is_pseudo=false	0.001	FALSE	5.96	5	3	4	3	931	102	8.16	0	3	0	0	0.09	0.0300777	183.4	16.6	132.72	11.35	2.0851e+06	133181	253989	19698	24726.1	22932.2	High	Peak Found	High	Peak Found	Peak Found	Peak Found	1		TGME49_230590	S8GB19	Chitobiosyldiphosphodolichol beta-mannosyltransferase (EC 2.4.1.142)	TGME49_230590
FALSE	High	Master Protein	TGME49_218270-t26_1-p1	transcript=TGME49_218270-t26_1 | gene=TGME49_218270 | organism=Toxoplasma_gondii_ME49 | gene_product=hypothetical protein | transcript_product=hypothetical protein | location=TGME49_chrXII:1635126-1636217(-) | protein_length=363 | sequence_SO=chromosome | SO=protein_coding | is_pseudo=false	0.001	FALSE	5.931	7	2	11	2	363	39	6.93	16.23	2	0	0	0.58	0.998881	126.6	73.4	18.23	18.51	987116	1.15769e+06	1.41684e+06	835967	581698	671633	High	High	High	High	High	High	1		TGME49_218270	A0A125YIV8	Uncharacterized protein	TGME49_218270
FALSE	High	Master Protein	TGME49_235880-t26_1-p1	transcript=TGME49_235880-t26_1 | gene=TGME49_235880 | organism=Toxoplasma_gondii_ME49 | gene_product=brain protein 44 family protein | transcript_product=brain protein 44 family protein | location=TGME49_chrX:5115043-5115525(+) | protein_length=160 | sequence_SO=chromosome | SO=protein_coding | is_pseudo=false	0.001	FALSE	5.925	15	2	5	2	160	17.7	9.52	12.06	2	0	0	0.422	0.879479	140.7	59.3	16.15	38.47	2.01231e+06	2.42722e+06	1.76608e+06	1.44586e+06	849024	721180	Peak Found	Peak Found	High	High	High	High	1		TGME49_235880	A0A125YT77	Mitochondrial pyruvate carrier	TGME49_235880
[truncated: 2,766 more rows]

## Sheet: Control
Checked	Protein FDR Confidence: Combined	Master	Accession	Description	Exp. q-value: Combined	Contaminant	Sum PEP Score	Coverage [%]	# Peptides	# PSMs	# Unique Peptides	# AAs	MW [kDa]	calc. pI	Score Sequest HT: Sequest HT	# Peptides (by Search Engine): Sequest HT	# Protein Pathway Groups	# Razor Peptides	Abundance Ratio: (B) / (A)	Abundance Ratio Adj. P-Value: (B) / (A)	Abundances (Grouped): A	Abundances (Grouped): B	Abundances (Grouped) CV [%]: A	Abundances (Grouped) CV [%]: B	Abundances (Normalized): F1: Sample, A	Abundances (Normalized): F2: Sample, A	Abundances (Normalized): F3: Sample, A	Abundances (Normalized): F4: Sample, B	Abundances (Normalized): F5: Sample, B	Abundances (Normalized): F6: Sample, B	Found in Sample: [S1] F1: Sample, A	Found in Sample: [S2] F2: Sample, A	Found in Sample: [S3] F3: Sample, A	Found in Sample: [S4] F4: Sample, B	Found in Sample: [S5] F5: Sample, B	Found in Sample: [S6] F6: Sample, B	# Protein Groups	Modifications	Accession2	Entry	Protein names	Gene names
[truncated: 98 more rows]

[truncated: 1 more sheets: MOB1]
